# Supplementary material for: Sulfamethoxazole – Trimethoprim represses csgD but maintains virulence genes at 30°C in a clinical Escherichia coli O157:H7 isolate
Source: PLoS One. 2018 May 2;13(5):e0196271. doi: 10.1371/journal.pone.0196271 (PMC5931665; doi:10.1371/journal.pone.0196271)
Supplement: S2 Table — The RNA-seq data were compared to determine the log2 fold change (Log2FC) in gene expression and associated false discovery rates (FDR) for different antibiotic concentrations [27x, 1x and no antibiotic (0x)] at both five hours and 12 hours (1x antibiotic was 20 ug/L sulfamethoxazole and 4 ug/L trimethoprim). Horizontally transferred regions [prophage regions 1–18, phage-like elements (SpLE1-6), pO157 genes, and pathogenicity islands (EPAI1-6 and LEE)] are noted in the right columns. Sheet 1: The complete set of Log2FC and FDR for pairwise comparison of the different antibiotic concentration comparison at both five hours and 12 hours. For Sheets 2–13 differentially expressed genes (DEG) with a 3-fold or greater differential expression [-1.5≥ log2 FC ≥1.5] and a FDR ≤0.05 were considered significant (Sig) and are highlighted yellow (decreased expression) or green (increased expression). Sheet 2 (1vs05h): Comparison of RNA-seq expression levels of 1x antibiotic to no antibiotic (0x) after five hours of incubation. Sheet 3 [1vs05h (1.5Log2 Sig)]: The list of DEGs from Sheet 2. Genes with decreased expression are listed followed by genes with increased expression. Sheet 4 (27vs05h): Comparison of RNA-seq expression levels of 27x antibiotic to no antibiotic (0x) after five hours of incubation. Sheet 5 [27vs05h (1.5Log2 Sig)]: The list of DEGs from Sheet 4. Genes with decreased expression are listed followed by genes with increased expression. Sheet 6 (27vs15h): Comparison of RNA-seq expression levels of 27x antibiotic to 1x antibiotic after five hours of incubation. Sheet 7 [27vs15h (1.5Log2 Sig)]: The list of DEGs from Sheet 6. Genes with decreased expression are listed followed by genes with increased expression. Sheet 8 (1vs012h): Comparison of RNA-seq expression levels of 1x antibiotic to no antibiotic (0x) after 12 hours of incubation. Sheet 9 [1vs012h (1.5Log2 Sig)]: The list of DEGs from Sheet 8. Genes with decreased expression are listed followed by genes with in [file pone.0196271.s002.xlsx]

## Sheet: 1) Complete
Locus_tag	Product	GeneID	Names	log2FC - 1 vs 0 5h	FDR - 1 vs 0 5h	log2FC - 27 vs 0 5h	FDR - 27 vs 0 5h	log2FC - 27 vs 1 5h	FDR - 27 vs 1 5h	log2FC - 1 vs 0 12h	FDR - 1 vs 0 12h	log2FC - 27 vs 0 12h	FDR - 27 vs 0 12h	log2FC - 27 vs 1 12h	FDR - 27 vs 1 12h	Horizontally Transferred Region
																Phage Region - Plasmid	Pathogenicity Island
ECs0001	thr operon leader peptide	GeneID:913387	thrL	0.549	0.206263	0.105	0.869721	-0.444	0.210862	0.094	0.868204	-0.908	0.017916	-1.002	0.011595
ECs0002	bifunctional aspartokinase I/homoserine dehydrogenase I	GeneID:913388	thrA	-0.852	0.117799	-0.429	0.458816	0.423	0.330252	-0.736	0.127921	-0.693	0.045121	0.043	0.913716
ECs0003	homoserine kinase	GeneID:913390	ECs0003	-0.055	0.909661	-0.294	0.491064	-0.239	0.441514	-0.714	0.060268	-0.703	0.005594	0.011	0.969581
ECs0004	threonine synthase	GeneID:913393	ECs0004	-0.504	0.163723	-0.091	0.860676	0.412	0.157741	-0.514	0.162313	-0.616	0.024746	-0.102	0.733369
ECs0005	hypothetical protein	GeneID:913394	ECs0005	0.754	0.11125	0.915	0.021545	0.161	0.597746	0.039	0.906074	0.066	0.770732	0.027	0.918023
ECs0006	hypothetical protein	GeneID:913395	ECs0006	-0.736	0.11125	0.245	0.607156	0.981	0.004944	-0.36	0.339499	0.419	0.134453	0.779	0.011173
ECs0007	inner membrane transport protein	GeneID:913398	ECs0007	0.34	0.284109	1.086	0.002192	0.746	0.007598	-0.095	0.78939	-0.315	0.198687	-0.22	0.415316
ECs0008	transaldolase B	GeneID:913400	ECs0008	-1.001	0.158392	0.025	0.981842	1.026	0.067284	-0.629	0.31084	0.57	0.234421	1.199	0.017209
ECs0009	molybdenum cofactor biosynthesis protein MogA	GeneID:913401	mogA	0.485	0.122101	0.478	0.116919	-0.008	0.975993	0.187	0.528297	0.274	0.197631	0.088	0.723108
ECs0010	hypothetical protein	GeneID:913402	ECs0010	0.686	0.126823	0.225	0.700642	-0.461	0.187348	-0.012	0.979804	0.458	0.13434	0.47	0.145976
ECs0012	hypothetical protein	GeneID:913403	ECs0012	-0.446	0.185966	-0.655	0.068434	-0.209	0.499541	0.215	0.512555	0.389	0.102399	0.173	0.507892
ECs0013	hypothetical protein	GeneID:913405	ECs0013	-0.268	0.655663	-0.099	0.903795	0.169	0.747109	1.056	0.105844	1.315	0.00577	0.259	0.56326
ECs0014	molecular chaperone DnaK	GeneID:913406	dnaK	-0.698	0.117799	-0.75	0.073731	-0.051	0.885963	-0.686	0.138921	-0.321	0.332118	0.365	0.278137
ECs0015	molecular chaperone DnaJ	GeneID:913407	ECs0015	-0.384	0.18406	-0.867	0.004324	-0.483	0.033284	-0.511	0.111108	-1.075	0.000103	-0.564	0.013072
ECs0016	Gef protein	GeneID:913408	ECs0016	1.111	0.11125	0.398	0.467895	-0.713	0.080355	0.174	0.748712	0.562	0.133093	0.388	0.327622
ECs0017	pH-dependent sodium/proton antiporter	GeneID:913409	nhaA	0.182	0.587984	-1.062	0.002215	-1.244	0.000191	-0.405	0.238077	-0.345	0.167191	0.06	0.8417
ECs0018	transcriptional activator NhaR	GeneID:913410	nhaR	-0.142	0.600842	-0.919	0.001488	-0.777	0.001423	-0.344	0.194631	-0.522	0.010401	-0.178	0.370957
ECs0019	hypothetical protein	GeneID:913413	ECs0019	0.298	0.588715	-0.021	0.980884	-0.319	0.480146	0.98	0.072744	1.515	0.000222	0.535	0.104157
ECs0021	hypothetical protein	GeneID:913415	ECs0021	0.381	0.704685	0.064	0.968338	-0.317	0.694513	0.863	0.220825	1.302	0.012581	0.439	0.378227
ECs0022	outer membrane usher protein	GeneID:913416	ECs0022	0.54	0.208382	0.32	0.545945	-0.22	0.547107	0.987	0.051569	1.423	4.4e-05	0.435	0.098374
ECs0023	fimbrial chaperone	GeneID:913417	ECs0023	0.355	0.771192	0.892	0.461368	0.537	0.534249	-0.951	0.440134	1.672	0.02871	2.623	0.005431
ECs0024	fimbrial protein	GeneID:913418	ECs0024	0.904	0.213615	1.627	0.025915	0.722	0.141873	1.532	0.08993	2.903	4.8e-05	1.371	0.007776
ECs0025	hypothetical protein	GeneID:913419	ECs0025	0.232	0.67476	0.905	0.072298	0.673	0.079204	1.048	0.054487	1.349	0.000309	0.301	0.331232
ECs0026	30S ribosomal protein S20	GeneID:913420	rpsT	1.055	0.155102	0.591	0.473272	-0.464	0.463453	1.096	0.102263	1	0.029736	-0.096	0.869355
ECs0027	hypothetical protein	GeneID:913422	ECs0027	0.099	0.868922	-0.13	0.858899	-0.229	0.592674	-0.172	0.595748	-0.309	0.181665	-0.138	0.606538
ECs0028	bifunctional riboflavin kinase/FMN adenylyltransferase	GeneID:913423	ribC	-0.118	0.69241	0.054	0.891074	0.172	0.444339	-0.208	0.421774	0.101	0.611898	0.308	0.121152
ECs0029	isoleucyl-tRNA synthetase	GeneID:913425	ileS	-0.851	0.115328	-0.264	0.684743	0.587	0.128546	-0.542	0.251118	-0.143	0.694383	0.398	0.26535
ECs0030	lipoprotein signal peptidase	GeneID:913426	lspA	-0.117	0.63165	-0.012	0.974563	0.105	0.605138	-0.052	0.835177	-0.183	0.27374	-0.131	0.474867
ECs0031	FKBP-type peptidyl-prolyl cis-trans isomerase	GeneID:913427	ECs0031	-0.517	0.170982	0.017	0.977463	0.534	0.081608	-0.533	0.15929	-0.193	0.482103	0.34	0.242371
ECs0032	4-hydroxy-3-methylbut-2-enyl diphosphate reductase	GeneID:913428	ispH	-0.157	0.61348	0.084	0.856239	0.242	0.318783	-0.311	0.279647	-0.282	0.187149	0.029	0.910091
ECs0033	ribonucleoside hydrolase RihC	GeneID:913429	ECs0033	-0.777	0.113334	0.572	0.207104	1.348	0.001359	-0.179	0.723655	0.284	0.409889	0.463	0.206831
ECs0034	4-hydroxy-tetrahydrodipicolinate reductase	GeneID:913430	ECs0034	-0.147	0.485036	0.066	0.835205	0.212	0.202068	0.041	0.851034	0.26	0.081002	0.219	0.157533
ECs0035	carbamoyl phosphate synthase small subunit	GeneID:913431	ECs0035	-0.622	0.179716	3.592	2e-06	4.214	0	0.321	0.529888	4.768	0	4.447	0
ECs0036	carbamoyl phosphate synthase large subunit	GeneID:913432	carB	-0.413	0.319207	3.344	2e-06	3.757	0	-0.004	0.991595	4.066	0	4.07	0
ECs5362	hypothetical protein	GeneID:2693794	ECs5362	1.019	0.20209	0.215	0.864969	-0.804	0.20727	1.481	0.05869	1.487	0.003782	0.006	0.99033
ECs0037	CaiF family transcriptional regulator	GeneID:913433	ECs0037	1.011	0.11125	-0.68	0.1188	-1.69	0.000264	0.28	0.548774	1.825	2.2e-05	1.546	0.000143
ECs0038	carnitine operon protein CaiE	GeneID:913434	ECs0038	-0.189	0.764084	0.756	0.166119	0.946	0.030061	0.941	0.140661	1.628	0.001045	0.687	0.100939
ECs0039	carnitinyl-CoA dehydratase	GeneID:913435	ECs0039	0.237	0.627432	0.654	0.166949	0.417	0.24185	0.955	0.102263	1.653	0.000312	0.698	0.058471
ECs0040	crotonobetaine/carnitine-CoA ligase	GeneID:913437	caiC	-0.183	0.475073	0.281	0.303192	0.464	0.027373	0.064	0.830088	0.659	0.002441	0.595	0.006452
ECs0041	crotonobetainyl-CoA:carnitine CoA-transferase	GeneID:913438	ECs0041	-0.68	0.122039	0.151	0.800337	0.831	0.020347	-0.373	0.395982	0.44	0.162848	0.813	0.022257
ECs0042	crotonobetainyl-CoA dehydrogenase	GeneID:913439	ECs0042	0.123	0.626806	0.384	0.116575	0.261	0.170399	0.378	0.131728	0.7	0.000689	0.322	0.07865
ECs0043	L-carnitine/gamma-butyrobetaine antiporter	GeneID:913440	ECs0043	-0.013	0.982412	-0.311	0.684034	-0.298	0.559533	0.88	0.108301	1.333	0.001572	0.453	0.222593
ECs0044	electron transfer flavoprotein FixA	GeneID:913441	ECs0044	-0.806	0.132426	-0.755	0.171903	0.051	0.920633	0.306	0.627475	1.566	0.0009	1.26	0.005732
ECs0045	electron transfer flavoprotein FixB	GeneID:913442	fixB	-0.727	0.127079	-0.821	0.094791	-0.094	0.840319	0.384	0.48526	1.448	0.00089	1.065	0.009653
ECs0046	oxidoreductase FixC	GeneID:913445	ECs0046	-0.421	0.379806	-0.074	0.918485	0.346	0.405221	0.675	0.212108	1.53	0.000535	0.855	0.025065
ECs0047	ferredoxin	GeneID:913446	ECs0047	-0.181	0.914543	-0.398	0.837211	-0.217	0.852605	0.66	0.563574	1.373	0.076453	0.713	0.374461
ECs0048	transporter	GeneID:913447	ECs0048	0.975	0.299898	0.505	0.707199	-0.47	0.55165	0.129	0.859293	-0.059	0.914467	-0.188	0.74804
ECs0049	glutathione-regulated potassium-efflux system ancillary protein KefF	GeneID:913448	ECs0049	-0.18	0.571137	-0.594	0.066688	-0.415	0.110587	-0.511	0.116853	-0.323	0.152621	0.188	0.467956
ECs0050	glutathione-regulated potassium-efflux system protein KefC	GeneID:913449	ECs0050	-0.527	0.133388	-0.71	0.044588	-0.182	0.550074	-0.635	0.08993	-0.801	0.003539	-0.166	0.543015
ECs0051	dihydrofolate reductase	GeneID:913450	folA	0.654	0.11125	0.736	0.02038	0.083	0.775186	0.129	0.683502	-0.133	0.539984	-0.262	0.242336
ECs0052	CcdA-like protein	GeneID:913451	ECs0052	0.548	0.13086	0.963	0.009552	0.415	0.141982	0.097	0.797066	-0.527	0.043953	-0.624	0.023065
ECs0053	CcdB-like protein	GeneID:913452	ECs0053	-0.007	0.978536	0.633	0.01316	0.64	0.003773	0.119	0.625998	-0.295	0.088459	-0.414	0.024601
ECs0054	diadenosine tetraphosphatase	GeneID:913453	apaH	-0.373	0.183123	-0.314	0.302382	0.059	0.818718	-0.38	0.178069	-0.624	0.00522	-0.244	0.252825
ECs0055	ApaG protein	GeneID:913454	apaG	-0.027	0.919393	0.078	0.768119	0.105	0.516072	0.106	0.602964	-0.518	0.001479	-0.623	0.000348
ECs0056	dimethyladenosine transferase	GeneID:913455	ksgA	-0.131	0.506001	0.152	0.498486	0.283	0.068969	-0.17	0.374606	-0.488	0.002156	-0.318	0.030187
ECs0057	4-hydroxythreonine-4-phosphate dehydrogenase	GeneID:913457	pdxA	-0.806	0.125917	-0.092	0.901654	0.714	0.078718	-0.412	0.398555	-0.365	0.321247	0.047	0.913258
ECs0058	peptidyl-prolyl cis-trans isomerase SurA	GeneID:913458	ECs0058	-0.389	0.156725	-0.222	0.475599	0.167	0.455891	-0.243	0.373423	-0.5	0.017735	-0.257	0.214403
ECs0059	organic solvent tolerance protein	GeneID:913459	ECs0059	-0.613	0.123931	-0.075	0.893803	0.537	0.076114	-0.553	0.172338	-0.536	0.067342	0.017	0.96045
ECs0060	Dna-J like membrane chaperone protein	GeneID:913460	djlA	0.391	0.122407	0.212	0.446109	-0.179	0.37075	0.071	0.787861	0.406	0.027733	0.335	0.076916
ECs0061	hypothetical protein	GeneID:913461	ECs0061	0.027	0.948043	-0.518	0.15148	-0.545	0.056232	0.062	0.866562	1.179	0.000136	1.117	0.000293
ECs0062	23S rRNA/tRNA pseudouridine synthase A	GeneID:913462	ECs0062	-0.161	0.596122	0.755	0.011904	0.916	0.000938	-0.311	0.25639	-0.319	0.116657	-0.009	0.972788
ECs0063	ATP-dependent helicase HepA	GeneID:913463	ECs0063	-0.892	0.11125	0.611	0.233558	1.503	0.001031	-0.723	0.149536	-0.164	0.661836	0.559	0.124595
ECs0064	DNA polymerase II	GeneID:913464	ECs0064	-0.135	0.582939	1.585	4e-06	1.72	0	-0.476	0.072744	0.374	0.029581	0.85	8.9e-05
ECs0065	L-ribulose-5-phosphate 4-epimerase	GeneID:913465	araD	-0.708	0.174206	-0.134	0.858899	0.574	0.189052	0.036	0.944692	0.574	0.084386	0.538	0.133741
ECs0066	L-arabinose isomerase	GeneID:913468	ECs0066	-0.719	0.11125	0.199	0.676931	0.918	0.007228	-0.423	0.240346	0.431	0.088722	0.854	0.00437
ECs0067	ribulokinase	GeneID:913471	ECs0067	-0.353	0.475276	0.334	0.5555	0.687	0.079831	0.091	0.842626	0.647	0.034172	0.557	0.080587
ECs0068	AraC family transcriptional regulator	GeneID:913473	ECs0068	0.142	0.639348	0.102	0.808097	-0.039	0.878692	-0.283	0.266055	-0.059	0.765809	0.224	0.271263
ECs0069	hypothetical protein	GeneID:913477	ECs0069	0.476	0.181935	-0.054	0.923668	-0.53	0.071735	0.29	0.300533	-0.43	0.04988	-0.72	0.003391
ECs0070	thiamine transporter ATP-binding protein	GeneID:913478	thiQ	0.139	0.726509	-0.065	0.902822	-0.204	0.507878	-0.022	0.95155	-0.344	0.163712	-0.322	0.228833
ECs0071	thiamine transporter membrane protein	GeneID:913479	thiP	0.214	0.572293	0.079	0.886739	-0.134	0.683411	-0.306	0.339499	-0.182	0.453887	0.124	0.656489
ECs0072	thiamine transporter substrate binding subunit	GeneID:913490	tbpA	-0.076	0.851877	-0.024	0.966409	0.051	0.865225	-0.478	0.140548	-0.12	0.607827	0.358	0.142209
ECs0073	hypothetical protein	GeneID:913497	ECs0073	0.135	0.540957	-2.022	1e-06	-2.157	0	-0.065	0.758952	-0.158	0.281032	-0.093	0.567537
ECs0074	transcriptional regulator SgrR	GeneID:913502	ECs0074	-0.553	0.145338	-0.434	0.287768	0.12	0.733034	-0.122	0.756393	-0.02	0.945812	0.102	0.74953
ECs0075	3-isopropylmalate dehydratase small subunit	GeneID:913503	leuD	-0.137	0.717163	-0.061	0.903048	0.077	0.808532	-0.387	0.182124	0.012	0.95723	0.399	0.074337
ECs0076	isopropylmalate isomerase large subunit	GeneID:913504	ECs0076	-0.895	0.11125	-0.365	0.496175	0.53	0.178384	-0.757	0.093119	-0.083	0.784474	0.675	0.036769
ECs0077	3-isopropylmalate dehydrogenase	GeneID:913510	ECs0077	-0.783	0.11125	-0.824	0.040976	-0.041	0.913149	-0.65	0.076752	-0.077	0.746006	0.572	0.026355
ECs0078	2-isopropylmalate synthase	GeneID:913513	ECs0078	-0.491	0.173672	-0.437	0.264716	0.054	0.874835	-0.244	0.420139	0.002	0.993998	0.246	0.314799
ECs0079	leu operon leader peptide	GeneID:913517	ECs0079	0.81	0.284198	0.069	0.960975	-0.741	0.236556	-0.302	0.544962	-0.772	0.04473	-0.47	0.254679
ECs0080	leucine transcriptional activator	GeneID:913520	leuO	0.595	0.275551	-0.425	0.563244	-1.02	0.036049	1.101	0.068581	1.865	6.9e-05	0.764	0.033286
ECs0081	acetolactate synthase 3 catalytic subunit	GeneID:913521	ECs0081	-0.21	0.52904	-0.689	0.048822	-0.48	0.090062	0.357	0.222312	0.471	0.031691	0.114	0.631871
ECs0082	acetolactate synthase small subunit	GeneID:913523	ilvH	0.124	0.756049	-0.623	0.111475	-0.747	0.02125	0.033	0.921841	-0.459	0.049827	-0.492	0.04676
ECs0084	DNA-binding transcriptional regulator FruR	GeneID:913527	ECs0084	-0.091	0.702872	-0.828	0.000681	-0.737	0.000444	-0.02	0.928276	-0.273	0.067227	-0.252	0.099928
ECs0085	cell division protein MraZ	GeneID:913528	ECs0085	0.456	0.121758	-0.066	0.870266	-0.522	0.025722	0.201	0.480756	-0.586	0.008141	-0.787	0.001156
ECs0086	S-adenosyl-methyltransferase MraW	GeneID:913531	mraW	0.514	0.166588	-0.101	0.858314	-0.615	0.040583	0.296	0.442718	-0.666	0.019411	-0.962	0.002218
ECs0087	cell division protein FtsL	GeneID:913534	ftsL	0.32	0.378872	0.05	0.930248	-0.27	0.375147	0.356	0.330643	-0.892	0.0028	-1.248	0.000212
ECs0088	hypothetical protein	GeneID:913535	ftsI	1.03	0.11125	-0.374	0.491191	-1.404	0.002238	-0.182	0.766303	-1.905	0.00012	-1.723	0.000294
ECs0089	UDP-N-acetylmuramoylalanyl-D-glutamate--2, 6-diaminopimelate ligase	GeneID:913536	murE	-0.383	0.114502	-0.526	0.020858	-0.143	0.4311	0.117	0.621452	-0.848	5.8e-05	-0.965	1.7e-05
ECs0090	UDP-N-acetylmuramoyl-tripeptide--D-alanyl-D- alanine ligase	GeneID:913537	murF	-0.432	0.112157	-0.383	0.119204	0.049	0.818571	-0.187	0.446314	-1.057	1.6e-05	-0.87	0.0001
ECs0091	phospho-N-acetylmuramoyl-pentapeptide- transferase	GeneID:913542	mraY	-0.381	0.116943	-0.549	0.02003	-0.168	0.37493	-0.058	0.811448	-1.083	6e-06	-1.025	1.3e-05
ECs0092	UDP-N-acetylmuramoyl-L-alanyl-D-glutamate synthetase	GeneID:913546	murD	-0.054	0.832587	-0.579	0.009447	-0.525	0.005591	0.097	0.667319	-1.031	5e-06	-1.128	2e-06
ECs0093	cell division protein FtsW	GeneID:913549	ECs0093	0.274	0.295545	-0.514	0.054767	-0.788	0.001703	0.161	0.577465	-1.177	1.8e-05	-1.338	5e-06
ECs0094	undecaprenyldiphospho-muramoylpentapeptide beta-N- acetylglucosaminyltransferase	GeneID:913552	murG	-0.022	0.934847	-0.32	0.098792	-0.298	0.053274	-0.002	0.993137	-1.117	1e-06	-1.115	1e-06
ECs0095	UDP-N-acetylmuramate--L-alanine ligase	GeneID:913555	murC	-0.116	0.609478	-0.41	0.057253	-0.294	0.08413	0.077	0.736126	-1.186	1e-06	-1.264	1e-06
ECs0096	D-alanine--D-alanine ligase	GeneID:913558	ddl	0.239	0.283407	0.104	0.730351	-0.135	0.475282	0.244	0.306282	-1.094	6e-06	-1.338	1e-06
ECs0097	cell division protein FtsQ	GeneID:913560	ECs0097	0.321	0.154056	-0.027	0.938973	-0.348	0.054121	0.187	0.412344	-0.749	0.000221	-0.936	2.8e-05
ECs0098	cell division protein FtsA	GeneID:913567	ftsA	0.248	0.27255	-0.061	0.858899	-0.308	0.089123	0.07	0.776259	-0.968	1.3e-05	-1.037	7e-06
ECs0099	cell division protein FtsZ	GeneID:913575	ECs0099	-0.679	0.117914	0.041	0.953092	0.72	0.030583	-0.459	0.255616	-0.739	0.016704	-0.28	0.355886
ECs0100	UDP-3-O-[3-hydroxymyristoyl] N-acetylglucosamine deacetylase	GeneID:913579	lpxC	-0.277	0.235455	0.212	0.421263	0.488	0.014825	-0.141	0.571701	-0.458	0.013311	-0.317	0.078613
ECs0101	SecA regulator SecM	GeneID:913588	ECs0101	0.164	0.575152	0.123	0.747033	-0.041	0.872281	-0.048	0.867539	0.039	0.852289	0.088	0.692463
ECs0102	preprotein translocase subunit SecA	GeneID:913599	secA	-0.497	0.18669	-0.114	0.844199	0.383	0.199632	-0.355	0.309027	-0.557	0.034199	-0.202	0.454099
ECs0103	nucleoside triphosphate pyrophosphohydrolase	GeneID:913600	ECs0103	0.253	0.313666	-0.015	0.973578	-0.268	0.199004	0.057	0.851611	-0.22	0.295179	-0.277	0.219957
ECs0105	zinc-binding protein	GeneID:913611	ECs0105	0.167	0.545659	0.4	0.146924	0.232	0.28245	-0.035	0.906369	0.051	0.80261	0.085	0.698584
ECs0106	hypothetical protein	GeneID:913614	ECs0106	-0.03	0.92719	0.163	0.555926	0.193	0.310183	-0.469	0.075487	0.071	0.683512	0.54	0.00418
ECs0107	dephospho-CoA kinase	GeneID:913615	coaE	0.702	0.11125	0.245	0.576578	-0.457	0.115562	-0.136	0.723655	0.056	0.841627	0.192	0.497981
ECs0108	guanosine 5'-monophosphate oxidoreductase	GeneID:913617	ECs0108	-0.311	0.318047	0.527	0.108217	0.838	0.003833	0.153	0.627468	1.145	9.9e-05	0.992	0.000412
ECs0110	type IV pilin biogenesis protein	GeneID:913621	ECs0110	0.537	0.250515	0.239	0.714233	-0.298	0.450623	-0.044	0.923112	-0.164	0.59636	-0.12	0.736777
ECs0111	hypothetical protein	GeneID:913626	ECs0111	-0.029	0.969295	0.133	0.897084	0.162	0.798984	0.279	0.611436	0.783	0.041417	0.504	0.204376
ECs0112	major pilin subunit	GeneID:913629	ECs0112	0.793	0.454134	0.787	0.539079	-0.006	0.994023	0.564	0.466992	0.509	0.377692	-0.054	0.936648
ECs5363	hypothetical protein	GeneID:2693812	ECs5363	0.034	0.964607	-0.748	0.36202	-0.782	0.199607	0.208	0.723655	0.634	0.112361	0.425	0.323895
ECs0113	quinolinate phosphoribosyltransferase	GeneID:913630	ECs0113	0.128	0.580744	0.207	0.395183	0.079	0.68533	-0.034	0.877619	0.027	0.868961	0.061	0.722688
ECs0114	N-acetyl-anhydromuranmyl-L-alanine amidase	GeneID:913635	ECs0114	-0.382	0.234633	0.438	0.189556	0.82	0.004838	-0.244	0.445447	1.677	2e-06	1.92	1e-06
ECs0115	regulatory protein AmpE	GeneID:913637	ECs0115	-0.026	0.937669	0.38	0.131068	0.406	0.042377	-0.366	0.141591	1.708	0	2.074	0
ECs0116	aromatic amino acid transporter	GeneID:913640	ECs0116	0.12	0.648003	-0.044	0.903008	-0.164	0.431589	-0.293	0.181031	0.384	0.019471	0.677	0.000459
ECs0117	transcriptional regulator PdhR	GeneID:913643	pdhR	-0.597	0.133415	-0.505	0.218328	0.092	0.797022	-0.433	0.25755	0.023	0.939935	0.456	0.12643
ECs0118	pyruvate dehydrogenase subunit E1	GeneID:913657	aceE	-1.589	0.113971	-0.649	0.554651	0.94	0.171297	-1.288	0.168826	0.094	0.902987	1.382	0.048369
ECs0119	dihydrolipoamide acetyltransferase	GeneID:913659	aceF	-1.513	0.113334	-0.698	0.487396	0.815	0.211817	-1.327	0.141281	-0.101	0.888857	1.226	0.061682
ECs0120	dihydrolipoamide dehydrogenase	GeneID:913660	lpdA	-0.894	0.11445	-0.224	0.75214	0.671	0.092279	-0.45	0.378186	0.971	0.020946	1.421	0.001791
ECs0121	hypothetical protein	GeneID:913666	ECs0121	-0.294	0.55411	-0.056	0.94234	0.238	0.577417	-0.693	0.085432	-0.978	0.001394	-0.285	0.321026
ECs0122	aconitate hydratase B	GeneID:913670	ECs0122	-1.146	0.11125	0.108	0.902221	1.254	0.01204	-0.342	0.614272	0.956	0.058887	1.298	0.014413
ECs0123	hypothetical protein	GeneID:913686	ECs0123	0.119	0.712578	0.537	0.068477	0.418	0.076022	-0.304	0.297015	-0.68	0.004094	-0.376	0.087383
ECs0124	S-adenosylmethionine decarboxylase	GeneID:913693	ECs0124	-1.228	0.158187	0.468	0.684034	1.696	0.020547	-0.258	0.789034	0.415	0.541106	0.673	0.333386
ECs0125	spermidine synthase	GeneID:913703	ECs0125	-0.465	0.332687	0.402	0.479575	0.867	0.031445	-0.271	0.606872	0.026	0.949301	0.297	0.45388
ECs0126	hypothetical protein	GeneID:913704	ECs0126	0.495	0.117331	0.166	0.661922	-0.329	0.164141	0.133	0.665286	-0.521	0.023367	-0.654	0.007731
ECs0127	multicopper oxidase	GeneID:913706	ECs0127	-0.372	0.277878	-0.157	0.74243	0.215	0.470599	-0.767	0.061775	-0.445	0.076981	0.322	0.234275
ECs0128	glucose dehydrogenase	GeneID:913709	ECs0128	-0.164	0.60812	-0.458	0.156303	-0.294	0.254342	-0.109	0.714822	-0.718	0.001575	-0.609	0.005431
ECs0129	hypoxanthine-guanine phosphoribosyltransferase	GeneID:913711	ECs0129	0.315	0.305467	0.29	0.395428	-0.025	0.928434	0.344	0.227356	0.554	0.012364	0.21	0.343813
ECs0130	carbonic anhydrase	GeneID:913712	ECs0130	0.49	0.19881	0.156	0.763573	-0.334	0.284416	0.625	0.138921	0.905	0.005627	0.279	0.392179
ECs0131	ABC transporter ATP-binding protein	GeneID:913713	ECs0131	-0.794	0.122101	0.505	0.341443	1.299	0.003688	-0.47	0.323403	0.08	0.833297	0.549	0.138199
ECs0132	hypothetical protein	GeneID:913717	ECs0132	-0.711	0.113971	0.407	0.350816	1.118	0.002788	-0.711	0.096803	-0.184	0.521385	0.527	0.079836
ECs0133	PTS enzyme II B component	GeneID:913720	ECs0133	-0.096	0.721606	0.562	0.02229	0.658	0.002662	-0.075	0.748557	-0.064	0.701648	0.011	0.956797
ECs0134	hypothetical protein	GeneID:913723	ECs0134	0.301	0.190844	0.047	0.892227	-0.255	0.173369	-0.148	0.505161	-0.242	0.137777	-0.094	0.61126
ECs0135	aspartate alpha-decarboxylase	GeneID:913727	ECs0135	0.675	0.117799	-0.423	0.31325	-1.098	0.002876	0.366	0.3397	0.724	0.016767	0.358	0.239357
ECs0136	hypothetical protein	GeneID:913728	ECs0136	0.347	0.214197	0.14	0.716731	-0.207	0.37303	0.402	0.135767	0.066	0.744012	-0.335	0.099305
ECs0137	pantoate--beta-alanine ligase	GeneID:913734	panC	-0.411	0.143632	-0.011	0.980692	0.4	0.070318	-0.287	0.29724	0.006	0.979548	0.293	0.163755
ECs0138	3-methyl-2-oxobutanoate hydroxymethyltransferase	GeneID:913736	panB	-0.182	0.488362	0.27	0.336891	0.452	0.033124	-0.296	0.237719	0.402	0.035424	0.698	0.001281
ECs0139	fimbrial protein	GeneID:913739	ECs0139	0.321	0.204215	-0.895	0.002398	-1.217	5.9e-05	-0.064	0.812697	0.364	0.048984	0.428	0.027027
ECs0140	fimbrial protein	GeneID:913740	ECs0140	-0.447	0.199471	-1.419	0.001513	-0.971	0.008559	-0.173	0.640391	-0.081	0.767322	0.092	0.77363
ECs0141	fimbrial protein	GeneID:913742	ECs0141	0.035	0.937669	-0.731	0.037506	-0.766	0.01093	-0.349	0.292527	0.2	0.404399	0.549	0.038756
ECs0142	fimbrial protein	GeneID:913744	ECs0142	-0.108	0.795605	-0.408	0.314801	-0.301	0.335547	0.059	0.903188	0.632	0.037933	0.573	0.075871
ECs0143	outer membrane usher protein	GeneID:913748	ECs0143	0.269	0.59454	-0.409	0.49662	-0.678	0.097902	-0.094	0.842626	0.235	0.458902	0.329	0.334055
ECs0144	chaperone protein EcpD	GeneID:913756	ECs0144	0.077	0.920428	-0.315	0.679294	-0.392	0.424248	-0.376	0.589231	1.78	0.000288	2.157	0.000154
ECs0145	fimbrial-like protein	GeneID:913761	ECs0145	0.329	0.652545	-0.306	0.765538	-0.634	0.279073	0.571	0.390798	2.461	2.4e-05	1.89	0.000289
ECs0146	2-amino-4-hydroxy-6- hydroxymethyldihydropteridine pyrophosphokinase	GeneID:913762	ECs0146	-0.462	0.347353	0.331	0.57616	0.793	0.050444	-0.06	0.918639	0.436	0.241207	0.496	0.217571
ECs0147	poly(A) polymerase	GeneID:913763	pcnB	-0.23	0.387437	0.109	0.770572	0.339	0.112452	-0.412	0.11861	-0.146	0.438777	0.266	0.158919
ECs0148	glutamyl-Q tRNA(Asp) synthetase	GeneID:913766	ECs0148	-0.413	0.125245	-0.654	0.017495	-0.241	0.272586	-0.164	0.522795	-0.859	0.000266	-0.695	0.00203
ECs0149	RNA polymerase-binding transcription factor	GeneID:913772	dksA	0.649	0.112265	0.348	0.377813	-0.301	0.316195	0.328	0.365841	-0.793	0.004974	-1.121	0.000412
ECs0150	sugar fermentation stimulation protein A	GeneID:913774	ECs0150	0.25	0.272857	0.337	0.151355	0.087	0.675697	0.112	0.654908	-0.65	0.000998	-0.762	0.000279
ECs0151	2'-5' RNA ligase	GeneID:913775	ECs0151	-0.605	0.114777	0.32	0.395659	0.925	0.003972	-0.132	0.726008	0.347	0.170787	0.479	0.085566
ECs0152	ATP-dependent RNA helicase HrpB	GeneID:913779	ECs0152	0.106	0.646011	0.314	0.159907	0.208	0.234171	-0.231	0.273104	0.114	0.473994	0.345	0.037779
ECs5364	hypothetical protein	GeneID:2693813	ECs5364	-0.084	0.825848	-0.12	0.797551	-0.036	0.901922	-0.065	0.860078	0.277	0.253565	0.341	0.195831
ECs0153	penicillin-binding protein 1b	GeneID:913781	mrcB	-0.172	0.393889	-0.084	0.762603	0.088	0.615622	-0.076	0.723655	-0.086	0.55603	-0.01	0.951232
ECs0154	ferrichrome outer membrane transporter	GeneID:913783	ECs0154	0.413	0.124557	0.575	0.030802	0.162	0.444233	-0.336	0.225588	-0.369	0.068645	-0.033	0.894793
ECs0155	iron-hydroxamate transporter ATP-binding protein	GeneID:913784	ECs0155	0.018	0.969783	0.361	0.476721	0.343	0.339334	-0.362	0.272355	-0.192	0.439509	0.17	0.529457
ECs0156	iron-hydroxamate transporter substrate-binding subunit	GeneID:913786	ECs0156	0.003	0.992592	0.213	0.607149	0.21	0.454629	0.108	0.703114	0.021	0.922546	-0.087	0.699928
ECs0157	iron-hydroxamate transporter permease	GeneID:913787	ECs0157	0.574	0.202896	0.27	0.652881	-0.304	0.417987	0.404	0.247812	-0.048	0.86864	-0.452	0.104384
ECs0158	glutamate-1-semialdehyde aminotransferase	GeneID:913788	ECs0158	-0.411	0.176288	0.288	0.395975	0.699	0.008531	-0.36	0.203957	2.008	0	2.368	0
ECs0159	chloride channel protein	GeneID:913789	ECs0159	0.296	0.33271	-0.663	0.038854	-0.959	0.001423	0.03	0.934268	-1.385	1.7e-05	-1.415	1.4e-05
ECs0160	iron-sulfur cluster insertion protein ErpA	GeneID:913801	ECs0160	0.363	0.243722	-0.336	0.309812	-0.7	0.010041	0.334	0.322547	0.337	0.172471	0.004	0.990743
ECs0161	hypothetical protein	GeneID:913809	ECs0161	0.165	0.529924	-0.14	0.682404	-0.306	0.143753	0.333	0.172945	0.047	0.803937	-0.286	0.127519
ECs0162	vitamin B12-transporter protein BtuF	GeneID:913812	ECs0162	-0.675	0.112185	0.091	0.868932	0.766	0.018232	-0.389	0.295203	0.672	0.018345	1.061	0.001159
ECs0163	5'-methylthioadenosine/S-adenosylhomocysteine nucleosidase	GeneID:913817	ECs0163	0.322	0.225425	0.532	0.048661	0.211	0.345007	0.249	0.32198	1.083	3.1e-05	0.834	0.000419
ECs0164	deoxyguanosinetriphosphate triphosphohydrolase	GeneID:913819	dgt	-0.075	0.714099	-0.017	0.954932	0.058	0.725222	-0.21	0.241138	0.227	0.088829	0.437	0.003626
ECs0165	serine endoprotease	GeneID:913821	ECs0165	-0.957	0.117799	-0.687	0.259303	0.27	0.573633	0.123	0.862345	1.495	0.00666	1.372	0.012892
ECs0166	carbohydrate diacid transcriptional activator CdaR	GeneID:913826	ECs0166	0.234	0.403893	0.003	0.995913	-0.231	0.321552	0.3	0.253802	0.477	0.01867	0.176	0.396906
ECs0167	hypothetical protein	GeneID:913827	ECs0167	0.755	0.11445	0.452	0.323942	-0.303	0.407809	0.166	0.723655	-0.423	0.173622	-0.589	0.071653
ECs0168	2,3,4,5-tetrahydropyridine-2,6-dicarboxylate N-succinyltransferase	GeneID:913832	dapD	0.869	0.11125	0.015	0.981842	-0.854	0.021096	0.58	0.148055	0.623	0.032641	0.044	0.899285
ECs0169	PII uridylyl-transferase	GeneID:913839	ECs0169	-0.838	0.112157	0.026	0.973578	0.865	0.025334	-0.623	0.182124	0.307	0.370548	0.93	0.011543
ECs0170	methionine aminopeptidase	GeneID:913847	ECs0170	0.614	0.117799	-0.185	0.685706	-0.799	0.011008	0.452	0.203957	0.629	0.019672	0.177	0.534034
ECs0171	30S ribosomal protein S2	GeneID:913849	rpsB	0.02	0.957397	0.25	0.527087	0.229	0.413101	0.29	0.365502	-0.36	0.121016	-0.65	0.010833
ECs0172	elongation factor Ts	GeneID:913854	tsf	-0.338	0.349647	0.236	0.599991	0.575	0.052419	0.122	0.745757	-0.236	0.354248	-0.358	0.174849
ECs0173	uridylate kinase	GeneID:913857	pyrH	-0.819	0.138923	0.127	0.876477	0.947	0.031665	-0.124	0.825945	0.242	0.525399	0.366	0.354892
ECs0174	ribosome recycling factor	GeneID:913872	frr	0.447	0.214754	0.352	0.370511	-0.094	0.775186	0.306	0.378588	-0.102	0.699595	-0.409	0.126081
ECs0175	1-deoxy-D-xylulose 5-phosphate reductoisomerase	GeneID:913875	ECs0175	-0.678	0.11125	-0.613	0.027276	0.066	0.787747	-0.054	0.8554	-0.958	0.000125	-0.905	0.000231
ECs0176	undecaprenyl pyrophosphate synthase	GeneID:913882	ECs0176	0.305	0.202385	-0.196	0.463757	-0.501	0.014012	0.128	0.588419	-0.133	0.42673	-0.261	0.127519
ECs0177	CDP-diglyceride synthase	GeneID:913883	cdsA	-0.097	0.628074	-0.077	0.770706	0.02	0.904069	-0.159	0.389249	-0.516	0.00126	-0.356	0.016338
ECs0178	zinc metallopeptidase RseP	GeneID:913885	ECs0178	0.128	0.545882	0.091	0.74243	-0.037	0.84018	0.184	0.367528	-0.361	0.020234	-0.545	0.001607
ECs0179	outer membrane protein assembly factor YaeT	GeneID:913887	ECs0179	-1.023	0.11479	0.118	0.895496	1.141	0.021208	-0.311	0.612469	-0.509	0.231727	-0.198	0.676691
ECs0180	periplasmic chaperone	GeneID:913889	ECs0180	-0.098	0.76698	0.017	0.973378	0.115	0.653012	0.244	0.358423	-0.474	0.018228	-0.719	0.001379
ECs0181	UDP-3-O-[3-hydroxymyristoyl] glucosamine N-acyltransferase	GeneID:913891	lpxD	-0.891	0.11125	-0.268	0.633457	0.623	0.074163	-0.323	0.449311	-0.512	0.100143	-0.189	0.570646
ECs0182	(3R)-hydroxymyristoyl-ACP dehydratase	GeneID:913892	fabZ	-0.138	0.56338	0.006	0.985917	0.145	0.449808	0.067	0.779958	-0.122	0.452388	-0.189	0.256356
ECs0183	acyl-[acyl-carrier-protein]--UDP-N- acetylglucosamine O-acyltransferase	GeneID:913893	ECs0183	-0.098	0.653381	0.302	0.149676	0.4	0.020347	0.12	0.565901	-0.269	0.067534	-0.389	0.013544
ECs0184	lipid-A-disaccharide synthase	GeneID:913894	lpxB	0.41	0.117799	0.114	0.728401	-0.296	0.133395	0.08	0.758424	-0.398	0.029885	-0.479	0.013047
ECs0185	ribonuclease HII	GeneID:913902	rnhB	-0.339	0.190036	0.093	0.80374	0.432	0.042364	-0.179	0.483598	-0.238	0.204914	-0.059	0.796869
ECs0186	DNA polymerase III subunit alpha	GeneID:913906	dnaE	0.268	0.274971	0.385	0.125617	0.117	0.59069	0.193	0.434331	-0.421	0.022665	-0.614	0.002476
ECs0187	acetyl-CoA carboxylase carboxyltransferase subunit alpha	GeneID:913907	ECs0187	0.259	0.356541	0.462	0.108976	0.203	0.395288	0.118	0.666433	0.227	0.229923	0.109	0.602869
ECs0188	lysine decarboxylase 2	GeneID:913910	ECs0188	-0.581	0.112157	-0.566	0.076594	0.015	0.957591	-0.59	0.101205	-0.765	0.003994	-0.175	0.488436
ECs0189	hypothetical protein	GeneID:913914	ECs0189	0.149	0.60812	-0.116	0.766826	-0.265	0.243868	-0.36	0.158291	-0.732	0.00081	-0.372	0.061682
ECs0190	tRNA(Ile)-lysidine synthetase	GeneID:913916	tilS	0.055	0.86656	-0.244	0.411013	-0.299	0.160588	-0.223	0.352706	-0.445	0.01963	-0.222	0.258363
ECs0191	Rho-binding antiterminator	GeneID:913917	ECs0191	0.185	0.510482	0.422	0.133566	0.237	0.292502	-0.257	0.364875	-0.022	0.923377	0.235	0.284906
ECs5365	hypothetical protein	GeneID:2693788	ECs5365	0.297	0.219844	0.626	0.013579	0.329	0.095812	-0.219	0.367528	-0.047	0.80958	0.173	0.366536
ECs0192	hypothetical protein	GeneID:913918	ECs0192	0.337	0.182507	0.508	0.049223	0.171	0.412347	-0.098	0.722792	1.059	1.9e-05	1.157	1.1e-05
ECs0193	peptidyl-tRNA hydrolase domain-containing protein	GeneID:913932	ECs0193	-0.236	0.336208	0.193	0.50551	0.429	0.036464	-0.331	0.172338	-0.145	0.411175	0.186	0.321236
ECs0194	lipoprotein involved with copper homeostasis and adhesion	GeneID:913936	ECs0194	0.175	0.444423	0.344	0.140129	0.17	0.366229	-0.13	0.595748	-0.4	0.025349	-0.27	0.127519
ECs0195	hypothetical protein	GeneID:913937	ECs0195	-0.389	0.247261	0.243	0.539079	0.632	0.026096	-0.339	0.288586	-0.281	0.2356	0.058	0.851829
ECs0196	prolyl-tRNA synthetase	GeneID:913939	ECs0196	-0.652	0.113971	-0.241	0.596868	0.411	0.155439	-0.242	0.476506	-0.231	0.354542	0.01	0.972346
ECs0197	hypothetical protein	GeneID:913945	ECs0197	-0.897	0.11125	-0.302	0.538893	0.594	0.086368	-0.323	0.418873	-0.236	0.436462	0.087	0.814646
ECs0198	outer membrane lipoprotein	GeneID:913950	rcsF	-0.904	0.134171	-0.366	0.617707	0.538	0.243975	-0.828	0.148055	-0.372	0.368799	0.456	0.27828
ECs0199	DL-methionine transporter substrate-binding subunit	GeneID:913959	metQ	-0.389	0.255012	-0.214	0.612595	0.175	0.544471	-0.252	0.474586	-0.371	0.145919	-0.118	0.677482
ECs0200	DL-methionine transporter permease	GeneID:913960	ECs0200	-0.846	0.11125	-0.516	0.216877	0.33	0.323617	-0.541	0.184482	-0.23	0.439399	0.311	0.333176
ECs0201	DL-methionine transporter ATP-binding protein	GeneID:913972	metN	-0.658	0.11125	-0.764	0.006979	-0.106	0.660842	-0.01	0.970976	0.026	0.908183	0.036	0.893739
ECs0202	D,D-heptose 1,7-bisphosphate phosphatase	GeneID:913974	ECs0202	0.035	0.902963	0.248	0.278311	0.213	0.216456	0.13	0.543635	0.249	0.107536	0.119	0.480757
ECs5366	16S ribosomal RNA	GeneID:913977	rrsH	1.983	0.182609	0.974	0.617707	-1.009	0.372389	1.949	0.144206	2.998	0.0027	1.05	0.194917
ECs5367	tRNA-Ile	GeneID:913984	ileV	-0.094	0.937669	0.252	0.858899	0.345	0.683411	0.35	0.723655	0.46	0.506612	0.11	0.894793
ECs5368	tRNA-Ala	GeneID:913988	alaV	1.222	0.295861	0.252	0.891074	-0.971	0.306405	-0.177	0.895095	0.473	0.58546	0.65	0.497235
ECs5369	23S ribosomal RNA	GeneID:913990	rrlH	0.494	0.699122	1.17	0.340203	0.675	0.445359	1.383	0.138983	1.973	0.004497	0.59	0.330036
ECs5370	5S ribosomal RNA	GeneID:914016	rrfH	0.042	0.983943	0.556	0.847651	0.514	0.756298	1.946	0.287223	2.466	0.064524	0.521	0.693101
ECs5371	tRNA-Asp	GeneID:914020	aspU	1.728	0.304986	0.497	0.858899	-1.231	0.355924	-0.683	0.588542	-0.416	0.648596	0.267	0.814646
ECs0203	2,5-diketo-D-gluconic acid reductase B	GeneID:914031	dkgB	0.241	0.257067	1.215	2.6e-05	0.975	5.7e-05	-0.079	0.723655	1.176	1e-06	1.255	1e-06
ECs0204	transcriptional regulator	GeneID:914036	ECs0204	-0.3	0.263975	-0.129	0.726793	0.171	0.459797	-0.226	0.370979	-0.712	0.001297	-0.486	0.019298
ECs0205	hypothetical protein	GeneID:914037	ECs0205	0.213	0.401413	-0.601	0.02285	-0.814	0.001025	-0.098	0.743428	-1.197	1.5e-05	-1.1	3.4e-05
ECs0206	biotin synthesis protein	GeneID:914039	ECs0206	-0.048	0.897231	-0.107	0.79489	-0.059	0.823656	-0.478	0.116853	-1.759	0	-1.281	1e-05
ECs0207	membrane-bound lytic murein transglycosylase D	GeneID:914041	mltD	0.42	0.158829	0.694	0.02285	0.274	0.264117	0.521	0.148419	-0.258	0.296218	-0.779	0.005365
ECs0208	hydroxyacylglutathione hydrolase	GeneID:914044	ECs0208	-0.093	0.756049	0.512	0.055283	0.605	0.008963	-0.146	0.609998	-0.095	0.64538	0.051	0.833209
ECs0209	hypothetical protein	GeneID:914047	ECs0209	0.476	0.112157	0.377	0.17313	-0.099	0.673339	-0.024	0.930037	0.278	0.114568	0.301	0.102163
ECs0210	ribonuclease H	GeneID:914053	rnhA	0.658	0.112157	0.442	0.26789	-0.215	0.483688	0.38	0.278559	0.44	0.093881	0.06	0.854626
ECs0211	DNA polymerase III subunit epsilon	GeneID:914056	ECs0211	0.29	0.225632	-0.009	0.980884	-0.299	0.123169	-0.204	0.421774	-0.323	0.08588	-0.12	0.552426
ECs5372	tRNA-Asp	GeneID:914060	aspV	1.149	0.18706	0.947	0.328603	-0.202	0.78348	0.077	0.923674	0.038	0.94724	-0.039	0.9527
ECs0212	hypothetical protein	GeneID:914062	ECs0212	0.461	0.795348	0.837	0.667252	0.376	0.766094	0.679	0.381722	0.298	0.627528	-0.381	0.552426
ECs0213	hypothetical protein	GeneID:914064	ECs0213	0.923	0.214573	-0.04	0.975962	-0.963	0.111106	0.742	0.32787	0.884	0.111336	0.142	0.829372
ECs0214	hypothetical protein	GeneID:914067	ECs0214	0.119	0.927266	0.681	0.530536	0.562	0.454862	0.831	0.372555	2.155	0.002237	1.324	0.036295
ECs0216	Hcp-like protein	GeneID:914071	ECs0216	0.403	0.734048	0.412	0.78452	0.009	0.992025	0.994	0.219262	0.882	0.137561	-0.112	0.874178
ECs0217	hypothetical protein	GeneID:914077	ECs0217	-0.339	0.653401	0.532	0.497849	0.871	0.116208	-0.694	0.207055	-0.488	0.212129	0.206	0.676351
ECs0218	IcmF-like protein	GeneID:914079	ECs0218	0.027	0.96348	0.085	0.913792	0.058	0.901448	0.254	0.557994	0.296	0.346969	0.041	0.913028
ECs0220	hypothetical protein	GeneID:914081	ECs0220	-1.238	0.125309	-0.78	0.36008	0.458	0.539057	-0.049	0.95131	0.173	0.753827	0.222	0.728052
ECs0221	hypothetical protein	GeneID:914084	ECs0221	-0.293	0.693972	0.191	0.853057	0.484	0.391614	-0.264	0.673526	0.156	0.716275	0.421	0.375403
ECs0222	hypothetical protein	GeneID:914092	ECs0222	-1.224	0.185177	-1.049	0.303687	0.176	0.856217	-0.512	0.618305	0.408	0.544807	0.921	0.227554
ECs0223	ATP-dependent Clp proteinase ATP-binding chain	GeneID:914094	ECs0223	-0.64	0.165144	-0.23	0.7053	0.41	0.295266	-0.354	0.431945	0.631	0.047209	0.984	0.007242
ECs0224	hypothetical protein	GeneID:914096	ECs0224	-0.625	0.16239	-0.6	0.213138	0.025	0.956629	-0.303	0.494269	0.477	0.112075	0.779	0.025036
ECs0225	hypothetical protein	GeneID:914109	ECs0225	-0.807	0.11445	0.168	0.787535	0.975	0.0154	-0.646	0.148055	0.233	0.441764	0.879	0.01254
ECs0226	lipoprotein	GeneID:914114	ECs0226	-1.298	0.11125	0.007	0.994848	1.305	0.029536	-1.284	0.076432	-0.26	0.527675	1.023	0.046594
ECs0227	hypothetical protein	GeneID:914116	ECs0227	-0.645	0.244042	-0.04	0.965629	0.605	0.19739	-0.612	0.263442	0.62	0.087446	1.232	0.00595
ECs0228	hypothetical protein	GeneID:914121	ECs0228	-0.375	0.499652	-0.528	0.408054	-0.153	0.776845	-0.149	0.799915	0.402	0.287061	0.551	0.188383
ECs0229	hypothetical protein	GeneID:914124	ECs0229	-0.627	0.219553	0.253	0.696218	0.881	0.038247	-0.526	0.263015	0.395	0.226951	0.921	0.015545
ECs0230	hypothetical protein	GeneID:914125	ECs0230	-0.424	0.320622	0.463	0.299185	0.888	0.015348	0.095	0.786059	0.566	0.019056	0.471	0.060388
ECs0231	hypothetical protein	GeneID:914127	ECs0231	-1.094	0.11445	0.031	0.974862	1.126	0.033258	-0.588	0.351021	1.518	0.00183	2.106	0.000231
ECs0232	hypothetical protein	GeneID:914129	ECs0232	-0.965	0.135944	0.227	0.781995	1.193	0.026271	-0.495	0.433879	1.503	0.001032	1.998	0.000278
ECs0233	hypothetical protein	GeneID:914131	ECs0233	-0.51	0.22278	0.306	0.529534	0.817	0.021559	-0.403	0.339598	1.802	1e-05	2.205	2e-06
ECs0234	hypothetical protein	GeneID:914133	ECs0234	0.057	0.874295	0.57	0.043417	0.513	0.025182	-0.326	0.274204	1.495	1e-06	1.821	0
ECs0235	hypothetical protein	GeneID:914159	ECs0235	0.207	0.889866	-0.949	0.529773	-1.155	0.270726	-2.159	0.144206	0.25	0.78035	2.408	0.032078
ECs0236	protein VgrG	GeneID:914167	ECs0236	-0.496	0.259713	-0.155	0.808885	0.341	0.375506	-0.308	0.415243	-0.004	0.988866	0.304	0.332911
ECs0237	RhsG core protein with extension	GeneID:914169	ECs0237	0.586	0.124786	-0.152	0.780885	-0.738	0.020485	0.301	0.36579	0.482	0.055223	0.181	0.50471
ECs0238	hypothetical protein	GeneID:914172	ECs0238	-0.212	0.693022	-0.844	0.108361	-0.632	0.133146	0.46	0.266453	0.709	0.025952	0.249	0.45388
ECs0239	hypothetical protein	GeneID:914174	ECs0239	0.109	0.870353	-0.87	0.153234	-0.979	0.044603	0.714	0.105531	1.026	0.002298	0.313	0.316073
ECs0240	hypothetical protein	GeneID:914178	ECs0240	0.316	0.725466	0.054	0.968665	-0.262	0.713577	-0.041	0.956168	0.871	0.057386	0.912	0.070005
ECs0241	H repeat-containing protein	GeneID:914217	ECs0241	0.003	0.992592	0.057	0.925947	0.054	0.882892	0.688	0.075136	0.929	0.000967	0.241	0.33966
ECs0242	Rhs core protein	GeneID:914218	ECs0242	0.585	0.180978	-0.02	0.977921	-0.605	0.088705	0.374	0.295052	0.375	0.157091	0.001	0.997342
ECs0243	hypothetical protein	GeneID:914228	ECs0243	1.381	0.156726	1.181	0.268622	-0.2	0.790468	1.299	0.093119	1.46	0.007166	0.161	0.762716
ECs0244	hypothetical protein	GeneID:914250	ECs0244	0.72	0.187084	0.698	0.234759	-0.021	0.965184	0.816	0.149536	1.876	0.000111	1.06	0.008859
ECs0245	H repeat-containing protein	GeneID:914277	ECs0245	0.369	0.339923	0.319	0.491907	-0.049	0.886922	0.896	0.054487	1.468	3e-05	0.572	0.032197
ECs0246	hypothetical protein	GeneID:914330	ECs0246	0.618	0.125917	0.004	0.995305	-0.614	0.055108	-0.326	0.366171	-0.649	0.022762	-0.323	0.264129
ECs0247	C-lysozyme inhibitor	GeneID:914333	ECs0247	0.601	0.162151	-0.273	0.583926	-0.874	0.01523	0.069	0.87432	0.183	0.539984	0.114	0.736403
ECs0248	acyl-CoA dehydrogenase	GeneID:914334	fadE	0.232	0.649807	0.173	0.807472	-0.059	0.891645	-0.797	0.077661	-0.143	0.6397	0.654	0.029804
ECs0249	phosphoheptose isomerase	GeneID:914335	gmhA	0.434	0.152106	0.234	0.496556	-0.2	0.427385	0.179	0.557914	0.002	0.993559	-0.177	0.446511
ECs0250	amidotransferase	GeneID:914337	ECs0250	-0.388	0.165399	0.202	0.538893	0.59	0.013882	-0.34	0.219469	0.024	0.915809	0.363	0.08492
ECs0251	hypothetical protein	GeneID:914338	ECs0251	0.427	0.161286	-0.346	0.267653	-0.773	0.00411	0.172	0.571701	-0.139	0.516398	-0.311	0.159167
ECs0252	hypothetical protein	GeneID:914339	ECs0252	0.345	0.356116	0.559	0.152735	0.214	0.494717	0.15	0.692403	-0.306	0.236694	-0.455	0.092455
ECs0253	protein DinJ	GeneID:914340	ECs0253	0.933	0.11125	0.606	0.171903	-0.327	0.347351	0.221	0.640545	-0.383	0.2356	-0.604	0.074747
ECs0254	lipoprotein	GeneID:914343	ECs0254	0.354	0.50353	-0.057	0.949485	-0.411	0.350296	0.329	0.450007	0.483	0.131448	0.154	0.674211
ECs0255	hypothetical protein	GeneID:914344	ECs0255	0.093	0.777039	0.292	0.360128	0.199	0.404274	0.097	0.711643	-0.012	0.95022	-0.109	0.586258
ECs0257	FhiA protein	GeneID:914346	ECs0257	1.035	0.11125	0.527	0.368899	-0.508	0.18722	0.696	0.128833	0.849	0.012373	0.153	0.661171
ECs0256	hypothetical protein	GeneID:914347	ECs0256	0.292	0.765297	0.162	0.898399	-0.13	0.865948	0.499	0.415788	1.002	0.02719	0.502	0.272748
ECs0258	DNA polymerase IV	GeneID:914349	ECs0258	-0.055	0.886383	1.651	2.2e-05	1.706	4e-06	-0.28	0.301068	1.304	4e-06	1.583	1e-06
ECs0259	antitoxin of the YafO-YafN toxin-antitoxin system	GeneID:914352	ECs0259	0.465	0.255012	0.994	0.019035	0.529	0.089928	0.245	0.466475	0.12	0.642573	-0.125	0.659551
ECs0260	toxin YafO	GeneID:914353	ECs0260	0.579	0.133388	0.804	0.037132	0.225	0.453468	0.27	0.402929	0.378	0.11876	0.107	0.699928
ECs0261	hypothetical protein	GeneID:914355	ECs0261	0.471	0.256446	0.678	0.116938	0.206	0.548941	0.791	0.114161	1.472	0.000274	0.681	0.042439
ECs0262	hypothetical protein	GeneID:914358	ECs0262	0.656	0.434761	-0.822	0.449302	-1.478	0.049867	1.053	0.106489	1.058	0.02337	0.004	0.992924
ECs0263	peptide chain release factor-like protein	GeneID:914361	prfH	0.957	0.242153	0.848	0.362346	-0.109	0.873947	0.841	0.169069	1.254	0.006493	0.413	0.340479
ECs0264	hypothetical protein	GeneID:914362	ECs0264	-0.665	0.159526	0.032	0.967502	0.697	0.062997	-0.681	0.141281	-0.358	0.275837	0.322	0.338853
ECs0265	xanthine-guanine phosphoribosyltransferase	GeneID:914363	ECs0265	-0.339	0.182006	-0.218	0.443662	0.121	0.572432	0.033	0.887919	0.393	0.017997	0.359	0.032064
ECs0266	fermentation/respiration switch protein	GeneID:914364	frsA	-0.4	0.114849	0.5	0.037948	0.9	0.000235	-0.406	0.104056	0.028	0.881493	0.433	0.017059
ECs0267	DNA-binding transcriptional regulator Crl	GeneID:914365	ECs0267	0.455	0.138116	0.276	0.404693	-0.179	0.480146	0.769	0.068934	-0.605	0.01911	-1.374	4.8e-05
ECs0268	outer membrane phosphoporin protein E	GeneID:914366	ECs0268	0.46	0.243722	-0.209	0.713515	-0.67	0.047417	0.666	0.109581	1.943	2e-06	1.277	0.00015
ECs0269	gamma-glutamyl kinase	GeneID:914367	ECs0269	-0.62	0.141607	-0.481	0.278311	0.139	0.697914	-0.565	0.166787	-0.656	0.030723	-0.091	0.794679
ECs0270	gamma-glutamyl phosphate reductase	GeneID:914368	proA	-0.602	0.11445	-0.536	0.127346	0.065	0.831639	-0.587	0.105844	-1.198	0.000124	-0.611	0.017445
ECs5373	tRNA-Thr	GeneID:914369	thrW	1.896	0.11445	1.302	0.293156	-0.594	0.443151	-0.042	0.956401	-0.091	0.873314	-0.049	0.940117
ECs0271	integrase	GeneID:914370	ECs0271	0.272	0.19684	0.99	0.000164	0.718	0.000538	0.175	0.386472	4.878	0	4.703	0	phage_region_1
ECs0272	transcription antitermination protein	GeneID:914371	ECs0272	0.944	0.246046	0.699	0.475898	-0.245	0.715275	0.046	0.938446	4.518	0	4.472	0	phage_region_1
ECs0273	hypothetical protein	GeneID:914372	ECs0273	0.42	0.3086	-0.134	0.838638	-0.554	0.103947	0.332	0.426239	-0.274	0.398364	-0.606	0.072095	phage_region_1
ECs0274	hypothetical protein	GeneID:914373	ECs0274	0.898	0.11125	0.471	0.322975	-0.427	0.252814	0.59	0.248495	-0.304	0.40648	-0.894	0.023256	phage_region_1
ECs0275	Cro	GeneID:914374	ECs0275	1.533	0.114502	0.88	0.401027	-0.653	0.313235	0.595	0.287686	6.572	0	5.977	0	phage_region_1
ECs0276	hypothetical protein	GeneID:914375	ECs0276	1.402	0.117799	1.196	0.185191	-0.205	0.754042	0.458	0.437314	6.763	0	6.305	0	phage_region_1
ECs0280	tail fiber protein	GeneID:914379	ECs0280	0.188	0.768175	-0.311	0.690371	-0.499	0.296881	-0.318	0.567344	5.011	0	5.33	0	phage_region_1
ECs0281	hypothetical protein	GeneID:914380	ECs0281	0.075	0.850775	-0.636	0.081717	-0.711	0.019817	0.089	0.768043	3.836	0	3.747	0	phage_region_1
ECs0282	hypothetical protein	GeneID:914381	ECs0282	0.881	0.11125	-0.777	0.161033	-1.658	0.000836	0.438	0.277073	3.345	0	2.907	0	phage_region_1
ECs0283	tail fiber protein	GeneID:914382	ECs0283	0.238	0.640797	-0.258	0.705274	-0.497	0.224191	0.502	0.307232	4.628	0	4.126	0	phage_region_1
ECs0284	DNA-invertase	GeneID:914383	ECs0284	-0.006	0.992592	-1.929	0.050117	-1.923	0.022619	0.122	0.860182	-0.591	0.25114	-0.713	0.199451	phage_region_1
ECs0285	hypothetical protein	GeneID:914384	ECs0285	0.351	0.447014	-0.755	0.089173	-1.105	0.005252	0.597	0.134009	0.952	0.002645	0.355	0.235658	phage_region_1
ECs0287	transcriptional regulator	GeneID:914386	ECs0287	0.268	0.535405	-0.185	0.758457	-0.453	0.190151	0.256	0.456034	0.818	0.00387	0.561	0.038453	phage_region_1
ECs0288	hypothetical protein	GeneID:914387	ECs0288	0.913	0.299191	0.604	0.598132	-0.309	0.683411	1.262	0.073379	1.236	0.009792	-0.026	0.958286	phage_region_1
ECs0289	integrase	GeneID:914388	ECs0289	0.077	0.804491	-0.265	0.373278	-0.341	0.114289	0.147	0.571701	-0.141	0.462253	-0.288	0.143034	phage_region_2
ECs0290	hypothetical protein	GeneID:914389	ECs0290	0.348	0.302554	-0.394	0.311543	-0.741	0.015109	0.576	0.110788	-0.048	0.8639	-0.624	0.024217	phage_region_2
ECs0291	hypothetical protein	GeneID:914390	ECs0291	0.119	0.925694	0.235	0.859629	0.116	0.884978	0.589	0.523743	0.416	0.542802	-0.173	0.830271	phage_region_2
ECs0292	hypothetical protein	GeneID:914391	ECs0292	1.24	0.298469	1.841	0.13236	0.601	0.482096	0.999	0.450007	1.184	0.214272	0.185	0.87214	phage_region_2
ECs0293	hypothetical protein	GeneID:914392	ECs0293	1.242	0.383448	1.061	0.540593	-0.181	0.874666	0.246	0.856575	1.684	0.03658	1.438	0.095568	phage_region_2
ECs0294	hypothetical protein	GeneID:914393	ECs0294	0.509	0.829441	1.946	0.338678	1.437	0.305004	1.203	0.526607	2.923	0.021662	1.719	0.153033	phage_region_2
ECs0295	hypothetical protein	GeneID:914394	ECs0295	1.14	0.395824	0.083	0.973578	-1.056	0.341384	0.29	0.723655	0.368	0.521186	0.078	0.910099	phage_region_2
ECs0296	Ogr family transcription activator	GeneID:914395	ECs0296	0.108	0.773521	0.125	0.794202	0.017	0.955362	-0.042	0.908175	-0.484	0.053248	-0.442	0.094132	phage_region_2
ECs0297	polarity suppression protein	GeneID:914396	ECs0297	-0.148	0.754401	-0.26	0.628565	-0.113	0.775406	-0.218	0.580067	-0.517	0.078211	-0.299	0.360491	phage_region_2
ECs0298	head size determination protein	GeneID:914397	ECs0298	0.01	0.983943	0.049	0.944779	0.04	0.919209	-0.065	0.893395	-0.323	0.335071	-0.258	0.497541	phage_region_2
ECs5374	hypothetical protein	GeneID:2693817	ECs5374	2.109	0.132555	1.055	0.539079	-1.053	0.286407	0.342	0.737875	1.186	0.070855	0.844	0.224442	phage_region_2
ECs0299	DNA binding protein	GeneID:914398	ECs0299	0.207	0.827008	-0.011	0.993965	-0.218	0.765907	-0.184	0.843649	2.072	0.000672	2.256	0.00064	phage_region_2
ECs0300	CI repressor	GeneID:914399	ECs0300	0.718	0.138287	-0.217	0.765093	-0.934	0.024519	-0.066	0.903188	0.439	0.18964	0.504	0.167222	phage_region_2
ECs0301	hypothetical protein	GeneID:914400	ECs0301	-1.38	0.123037	-0.129	0.912356	1.251	0.085002	0.06	0.95387	1.33	0.03803	1.27	0.06179	phage_region_2
ECs0302	Cnr-like protein	GeneID:914401	ECs0302	-0.574	0.274912	0.281	0.667594	0.855	0.049282	-0.131	0.824211	0.777	0.035185	0.907	0.025777	phage_region_2
ECs0303	DNA primase	GeneID:914402	ECs0303	-0.416	0.142324	0.098	0.807472	0.515	0.028125	-0.351	0.203597	0.448	0.025153	0.798	0.000832	phage_region_2
ECs0304	hypothetical protein	GeneID:914403	ECs0304	0.516	0.442343	0.823	0.244747	0.307	0.601648	1.156	0.104751	3.497	4e-06	2.34	0.000235	phage_region_2
ECs0305	hypothetical protein	GeneID:914404	ECs0305	-0.492	0.11125	-0.333	0.21836	0.16	0.476371	0.025	0.922386	0.708	0.000381	0.683	0.000716
ECs0306	oxidoreductase	GeneID:914405	ECs0306	0.129	0.850775	0.244	0.751647	0.116	0.817583	-0.482	0.212628	-0.201	0.480215	0.282	0.36836
ECs0307	hypothetical protein	GeneID:914406	ECs0307	-0.619	0.402847	1.393	0.036396	2.012	0.001757	0.187	0.767025	1.917	6.8e-05	1.73	0.00026
ECs0309	transcriptional regulator	GeneID:914408	ECs0309	-0.247	0.49707	-0.604	0.117626	-0.358	0.256206	-0.361	0.299651	-0.005	0.98543	0.356	0.205928
ECs0310	hypothetical protein	GeneID:914409	ECs0310	0.011	0.977997	0.749	0.030802	0.739	0.01069	-0.593	0.102315	0.379	0.100112	0.972	0.000968
ECs0311	transporter	GeneID:914410	ECs0311	0.797	0.279208	0.629	0.482126	-0.168	0.790462	-0.213	0.759711	0.065	0.896462	0.279	0.612982
ECs0313	hypothetical protein	GeneID:914412	ECs0313	-0.305	0.711073	-0.104	0.926885	0.201	0.773679	-0.774	0.138893	-0.573	0.119235	0.201	0.648364
ECs0314	hypothetical protein	GeneID:914413	ECs0314	-0.142	0.826112	-0.474	0.470052	-0.332	0.497245	-1.048	0.052811	-0.836	0.009082	0.211	0.534408
ECs0315	hypothetical protein	GeneID:914414	ECs0315	-0.328	0.713065	-0.964	0.313025	-0.636	0.408773	-0.771	0.120401	-0.732	0.040988	0.039	0.931154
ECs0316	xanthine dehydrogenase iron-sulfur-binding subunit	GeneID:914415	ECs0316	0.011	0.986483	-0.2	0.833341	-0.211	0.703316	-0.844	0.059587	-0.937	0.002295	-0.093	0.785054
ECs0317	hypothetical protein	GeneID:914416	ECs0317	0.087	0.783871	-1.864	2e-06	-1.951	0	-0.025	0.92329	0.276	0.103272	0.301	0.092546
ECs0318	ferredoxin	GeneID:914417	ECs0318	0.8	0.11125	-0.551	0.248383	-1.351	0.001197	0.935	0.073379	1.47	0.00021	0.535	0.095681
ECs0319	hypothetical protein	GeneID:914418	ECs0319	0.258	0.423351	0.418	0.222576	0.159	0.558221	0.078	0.791297	0.231	0.243858	0.154	0.487469
ECs0320	receptor	GeneID:914419	ECs0320	-0.305	0.235212	0.153	0.637403	0.458	0.033258	-0.046	0.855263	0.304	0.070738	0.35	0.052147
ECs0321	hypothetical protein	GeneID:914420	ECs0321	0.345	0.42441	0.277	0.610263	-0.068	0.861927	0.071	0.859895	0.449	0.095847	0.378	0.18655
ECs0322	hypothetical protein	GeneID:914421	ECs0322	-0.549	0.18706	-0.583	0.198282	-0.034	0.935524	0.714	0.093138	1.696	7e-06	0.982	0.001044
ECs0323	hypothetical protein	GeneID:914422	ECs0323	0.069	0.916584	-0.332	0.583372	-0.401	0.323266	0.504	0.239757	1.905	6e-06	1.401	0.000129
ECs0324	regulator	GeneID:914423	ECs0324	0.615	0.212349	0.159	0.844199	-0.456	0.252814	0.709	0.10535	2.458	0	1.748	8e-06
ECs0326	hypothetical protein	GeneID:914425	ECs0326	0.399	0.437656	-0.42	0.527594	-0.819	0.065899	0.755	0.166758	2.282	6e-06	1.528	0.000269
ECs5375	50S ribosomal protein L36	GeneID:2693818	rpmJ	0.939	0.185804	0.206	0.858899	-0.734	0.192559	0.724	0.24101	0.361	0.44955	-0.363	0.46511
ECs0327	50S ribosomal protein L31 type B	GeneID:914426	rpmE2	0.979	0.11125	0.298	0.628565	-0.681	0.069355	0.477	0.26599	0.073	0.835059	-0.404	0.239562
ECs0328	hypothetical protein	GeneID:914427	ECs0328	0.333	0.655912	-0.203	0.858899	-0.536	0.369269	-0.003	0.995471	-0.538	0.26821	-0.534	0.320702
ECs0329	hypothetical protein	GeneID:914428	ECs0329	-0.96	0.267182	-0.374	0.751647	0.587	0.456018	0.198	0.83046	0.381	0.540809	0.183	0.808836
ECs0330	hypothetical protein	GeneID:914429	ECs0330	0.089	0.895754	-0.108	0.893803	-0.197	0.683411	-0.369	0.560463	0.708	0.085917	1.077	0.025129
ECs0331	NADH-dependent flavin oxidoreductase	GeneID:914430	ECs0331	-0.141	0.857283	-0.139	0.884727	0.002	0.99667	0.205	0.680809	1.264	0.000703	1.059	0.003659
ECs0332	hypothetical protein	GeneID:914431	ECs0332	0.128	0.657355	-0.888	0.003905	-1.016	0.000409	0.009	0.972567	0.109	0.58833	0.1	0.659551
ECs0333	transcriptional regulator	GeneID:914432	ECs0333	0.096	0.73006	-0.839	0.002773	-0.935	0.000354	-0.09	0.728852	0.394	0.033622	0.484	0.013544
ECs0334	hypothetical protein	GeneID:914433	ECs0334	0.907	0.11125	0.439	0.404152	-0.468	0.228966	0.844	0.12165	3.045	0	2.201	1.5e-05
ECs0335	oxidoreductase	GeneID:914434	ECs0335	0.186	0.718176	-0.039	0.961578	-0.225	0.585623	-0.033	0.920915	-0.321	0.147423	-0.288	0.233978
ECs0336	invasin	GeneID:914435	ECs0336	0.137	0.668814	-0.039	0.935432	-0.175	0.487947	0.137	0.617768	0.147	0.456823	0.01	0.966243
ECs0337	transcriptional regulator	GeneID:914436	ECs0337	-0.054	0.8648	-0.74	0.007502	-0.686	0.004025	0.026	0.927836	-0.033	0.869203	-0.058	0.790177
ECs0338	reductase	GeneID:914437	ECs0338	0.218	0.367657	-1.263	6.9e-05	-1.481	4e-06	0.072	0.803926	-0.183	0.345372	-0.255	0.203255
ECs0340	hypothetical protein	GeneID:914438	ECs0340	-0.095	0.870353	-0.4	0.475323	-0.305	0.464539	0.853	0.085432	1.684	3.7e-05	0.831	0.009243
ECs0341	hypothetical protein	GeneID:914440	ECs0341	0.277	0.676206	0.106	0.908473	-0.171	0.754339	0.276	0.59777	0.588	0.101332	0.312	0.424771
ECs0342	pyridine nucleotide-disulfide oxidoreductase	GeneID:914441	ECs0342	-0.712	0.11125	-1.157	0.002613	-0.445	0.113954	-0.647	0.09744	-0.375	0.151614	0.272	0.312832
ECs0343	AraC family transcriptional regulator	GeneID:914442	ECs0343	0.55	0.144735	-0.786	0.060521	-1.336	0.000749	0.173	0.651852	0.263	0.326596	0.091	0.777422
ECs0344	dehydrogenase subunit	GeneID:914443	ECs0344	-0.358	0.366349	-1.406	0.003668	-1.048	0.00981	0.394	0.353343	0.157	0.641246	-0.237	0.50471
ECs0345	hypothetical protein	GeneID:914444	ECs0345	-1.07	0.11125	-1.503	0.001758	-0.433	0.243975	-0.292	0.458489	-0.597	0.049734	-0.305	0.353558
ECs0346	hypothetical protein	GeneID:914446	ECs0346	-0.892	0.11125	-1.524	0.001968	-0.632	0.096852	-0.18	0.689294	-0.265	0.408839	-0.085	0.831743
ECs0347	hypothetical protein	GeneID:914447	ECs0347	-0.16	0.924897	0.228	0.895496	0.389	0.715275	1.632	0.105531	1.857	0.010167	0.225	0.736777
ECs0348	hypothetical protein	GeneID:914448	ECs0348	0.904	0.326491	1.146	0.251707	0.242	0.745254	1.445	0.066244	1.644	0.002365	0.198	0.679969
ECs0349	hypothetical protein	GeneID:914449	ECs0349	1.102	0.337899	0.365	0.851935	-0.738	0.441088	0.645	0.358423	0.006	0.992469	-0.639	0.274801
ECs0350	adhesin	GeneID:914451	ECs0350	-0.401	0.476709	-0.852	0.169501	-0.451	0.386801	-0.27	0.629636	0.094	0.814949	0.364	0.40517
ECs0351	hypothetical protein	GeneID:914452	ECs0351	-1.035	0.221834	-1.211	0.196925	-0.176	0.846426	0.293	0.669842	-0.58	0.274503	-0.873	0.119732
ECs0352	hypothetical protein	GeneID:914453	ECs0352	0.224	0.791373	-1.117	0.196267	-1.341	0.04723	-0.194	0.799915	-0.271	0.616789	-0.077	0.907085
ECs0353	hypothetical protein	GeneID:914454	ECs0353	1.69	0.213615	0.827	0.651996	-0.863	0.407667	1.407	0.203957	0.42	0.64006	-0.988	0.245947
ECs5376	hypothetical protein	GeneID:2693819	ECs5376	0.396	0.840327	-0.263	0.918485	-0.658	0.661871	0.61	0.619768	1.356	0.090996	0.746	0.370653
ECs0357	choline dehydrogenase	GeneID:914458	ECs0357	0.214	0.756049	0.331	0.677299	0.118	0.828894	0.175	0.677975	0.851	0.006786	0.676	0.029688
ECs0358	betaine aldehyde dehydrogenase	GeneID:914459	ECs0358	0.191	0.761694	0.081	0.925475	-0.11	0.829299	-0.074	0.851034	0.566	0.034199	0.639	0.023667
ECs0359	transcriptional regulator BetI	GeneID:914460	ECs0359	0.232	0.752759	0.104	0.917494	-0.128	0.828847	0.001	0.998825	0.201	0.484609	0.2	0.519193
ECs0360	choline transport protein BetT	GeneID:914461	ECs0360	0.553	0.126616	0.352	0.379647	-0.2	0.488202	0.314	0.20316	0.096	0.60388	-0.218	0.253222
ECs0362	AidA-I adhesin-like protein	GeneID:914463	ECs0362	0.106	0.628247	-0.475	0.031756	-0.581	0.003235	0.194	0.318518	-0.259	0.082686	-0.453	0.006483
ECs0363	hypothetical protein	GeneID:914464	ECs0363	0.151	0.599785	-0.641	0.024127	-0.792	0.002262	0.233	0.398183	0.344	0.097401	0.111	0.632782
ECs0366	hypothetical protein	GeneID:914467	ECs0366	0.552	0.50353	-0.182	0.88945	-0.734	0.280917	0.809	0.235464	1.139	0.023262	0.33	0.511909
ECs0367	transcription factor	GeneID:914468	ECs0367	0.485	0.289037	-0.373	0.540593	-0.858	0.035642	0.017	0.960951	0.772	0.002961	0.754	0.004938
ECs0368	hypothetical protein	GeneID:914469	ECs0368	0.427	0.612125	0.397	0.718722	-0.03	0.967186	0.611	0.264416	1.03	0.013222	0.419	0.302847
ECs0369	oxidoreductase subunit	GeneID:914470	ECs0369	0.643	0.343784	0.095	0.935097	-0.548	0.335124	0.527	0.314006	1.189	0.003731	0.662	0.083289
ECs0370	hypothetical protein	GeneID:914471	ECs0370	0.035	0.963553	-0.214	0.844596	-0.248	0.688478	0.884	0.109117	1.467	0.000669	0.583	0.105865
NA	NA	GeneID:914472	ECs0371	0.729	0.533631	-0.081	0.968665	-0.809	0.405554	0.91	0.263442	1.362	0.024398	0.452	0.445705
ECs0372	carbamate kinase	GeneID:914473	ECs0372	-0.058	0.951693	-0.284	0.820646	-0.225	0.770167	0.358	0.577985	0.802	0.069957	0.444	0.346624
ECs0373	deaminase	GeneID:914474	ECs0373	0.169	0.633649	0.487	0.159203	0.318	0.232572	-0.22	0.52351	0.355	0.140497	0.575	0.031369
ECs5377	hypothetical protein	GeneID:2693814	ECs5377	0.89	0.12482	-0.285	0.742183	-1.175	0.019085	0.402	0.438056	1.866	3.8e-05	1.464	0.000451
ECs0374	sugar-binding protein	GeneID:914475	ECs0374	0.541	0.112157	0.028	0.955739	-0.513	0.03954	-0.093	0.723655	0.07	0.713681	0.164	0.415316
ECs0375	ABC transporter ATP-binding protein	GeneID:914476	ECs0375	0.027	0.965573	-1.16	0.086058	-1.187	0.031981	0.118	0.833571	-0.069	0.868549	-0.188	0.678677
ECs0376	ABC transporter ATP-binding protein	GeneID:914477	ECs0376	-0.434	0.275551	-0.568	0.198282	-0.133	0.73708	-0.384	0.231013	-0.884	0.00183	-0.5	0.06852
ECs0377	ABC transporter permease	GeneID:914478	ECs0377	-0.175	0.725466	-0.601	0.23662	-0.426	0.288478	-0.473	0.199732	-0.586	0.03658	-0.113	0.736777
ECs0378	ABC transporter permease	GeneID:914479	ECs0378	0.526	0.186562	0.132	0.829211	-0.393	0.223918	0.011	0.978367	-0.408	0.139882	-0.419	0.146176
ECs0379	oxidoreductase	GeneID:914480	ECs0379	-0.419	0.11445	-1.178	0.000104	-0.759	0.000885	-0.446	0.109581	-1.359	2e-06	-0.913	9.3e-05
ECs0380	hypothetical protein	GeneID:914481	ECs0380	0.819	0.267134	0.669	0.441195	-0.15	0.811767	0.812	0.12165	1.396	0.000824	0.585	0.102163
ECs0382	cytochrome subunit of dehydrogenase	GeneID:914484	ECs0382	0.714	0.11125	-0.451	0.228354	-1.164	0.000658	0.261	0.421774	0.202	0.412863	-0.059	0.846019
ECs0383	hypothetical protein	GeneID:914485	ECs0383	0.567	0.248274	-1.481	0.003076	-2.047	7.9e-05	-0.15	0.821803	-1.411	0.002707	-1.261	0.006112
ECs0384	regulator for prp operon	GeneID:914486	ECs0384	0.334	0.591538	-0.374	0.651999	-0.709	0.165496	0.422	0.234048	-0.681	0.01835	-1.103	0.000802
ECs0385	2-methylisocitrate lyase	GeneID:914487	prpB	0.423	0.908327	-0.118	0.980339	-0.541	0.83168	2.664	0.085432	2.173	0.030865	-0.491	0.682159
ECs0386	2-methylcitrate synthase	GeneID:914488	ECs0386	0.817	0.765599	-0.046	0.99161	-0.863	0.693573	2.292	0.093288	1.936	0.033096	-0.356	0.745472
ECs0387	2-methylcitrate dehydratase	GeneID:914489	prpD	-0.099	0.963319	-0.15	0.964687	-0.051	0.975993	1.92	0.104353	1.604	0.046401	-0.316	0.742112
ECs0388	propionyl-CoA synthetase	GeneID:914490	prpE	0.423	0.800947	-0.282	0.902822	-0.704	0.600973	2.004	0.054487	1.435	0.022388	-0.569	0.382263
ECs0389	cytosine permease	GeneID:914491	codB	-0.047	0.937669	0.272	0.629398	0.32	0.391625	0.358	0.463903	0.89	0.015182	0.533	0.144124
ECs0390	cytosine deaminase	GeneID:914492	ECs0390	-0.556	0.112157	0.037	0.937809	0.594	0.021074	-0.176	0.568358	0.077	0.735836	0.253	0.283303
ECs0391	DNA-binding transcriptional regulator CynR	GeneID:914493	ECs0391	-0.332	0.404717	-0.325	0.496175	0.007	0.983855	0.158	0.68062	0.432	0.099195	0.274	0.332293
ECs0392	carbonic anhydrase	GeneID:914494	ECs0392	0	0.999832	0.003	0.996481	0.003	0.995113	0.34	0.490383	0.898	0.014036	0.558	0.124676
ECs0393	cyanate hydratase	GeneID:914495	ECs0393	-0.117	0.871231	0.498	0.427893	0.615	0.169628	-0.424	0.349742	0.414	0.183605	0.838	0.021556
ECs0394	cyanate transporter	GeneID:914496	cynX	0.241	0.790438	0.266	0.823844	0.025	0.971968	0.366	0.541796	0.566	0.182322	0.2	0.68141
ECs0395	galactoside O-acetyltransferase	GeneID:914497	lacA	0.83	0.11125	0.519	0.255454	-0.311	0.357839	0.51	0.275651	0.706	0.045414	0.195	0.609988
ECs0396	galactoside permease	GeneID:914498	lacY	0.239	0.740183	0.702	0.303547	0.463	0.364026	0.528	0.479481	0.811	0.133635	0.283	0.637451
ECs0397	beta-D-galactosidase	GeneID:914499	lacZ	-0.372	0.631369	0.614	0.471293	0.986	0.095981	0.458	0.561628	0.758	0.171976	0.301	0.629429
ECs0398	lac repressor	GeneID:914500	lacI	0.646	0.289088	0.311	0.693101	-0.335	0.531026	0.938	0.174471	1.302	0.014243	0.363	0.51736
ECs0399	transcriptional regulator	GeneID:914501	ECs0399	0.112	0.848118	-0.044	0.955739	-0.155	0.715082	0.558	0.2178	0.777	0.024036	0.219	0.547965
ECs0400	hypothetical protein	GeneID:914502	ECs0400	-0.36	0.242307	-0.373	0.270955	-0.013	0.966487	-0.678	0.054487	-0.838	0.000679	-0.159	0.495431
ECs0401	MhpR family transcriptional regulator	GeneID:914503	ECs0401	-0.029	0.951693	-0.239	0.670511	-0.209	0.579406	-0.086	0.765825	0.131	0.510035	0.216	0.308961
ECs0402	3-(3-hydroxy-phenyl)propionate/3-hydroxycinnamic acid hydroxylase	GeneID:914504	mhpA	0.334	0.705957	0.555	0.562186	0.221	0.745015	0.955	0.123673	1.189	0.009624	0.234	0.603934
ECs0403	2,3-dihydroxyphenylpropionate/2, 3-dihydroxicinnamic acid 1,2-dioxygenase	GeneID:914505	mhpB	0.352	0.75261	-0.321	0.84434	-0.674	0.438624	1.206	0.109581	1.259	0.020965	0.053	0.924629
ECs0404	2-hydroxy-6-ketonona-2,4-dienedioic acid hydrolase	GeneID:914506	ECs0404	0.009	0.991287	0.302	0.819126	0.293	0.709002	0.847	0.193434	1.078	0.026131	0.231	0.639576
ECs0405	2-keto-4-pentenoate hydratase	GeneID:914507	mhpD	0.096	0.936783	-0.442	0.71998	-0.539	0.485823	0.874	0.234709	1.386	0.011863	0.512	0.323688
ECs0406	acetaldehyde dehydrogenase	GeneID:914508	ECs0406	0.119	0.889953	0.304	0.74243	0.185	0.755739	0.412	0.415859	0.297	0.449929	-0.115	0.807181
ECs0407	4-hydroxy-2-oxovalerate aldolase	GeneID:914509	ECs0407	0.201	0.818932	-0.681	0.47478	-0.882	0.184239	0.512	0.358237	0.73	0.075056	0.218	0.629389
ECs0408	3-(3-hydroxy-phenyl)propionate transporter MhpT	GeneID:914510	ECs0408	0.256	0.773521	-0.238	0.858899	-0.494	0.483688	0.023	0.970664	0.123	0.778172	0.1	0.850944
ECs0409	nucleoprotein/polynucleotide-associated enzyme	GeneID:914511	ECs0409	0.539	0.115841	0.062	0.895496	-0.477	0.064551	0.479	0.140661	-0.15	0.530401	-0.629	0.013981
ECs0410	esterase	GeneID:914512	ECs0410	-0.374	0.259984	0.517	0.122756	0.891	0.00324	-0.463	0.159735	-0.1	0.677466	0.363	0.151103
ECs0411	alcohol dehydrogenase	GeneID:914513	ECs0411	-0.463	0.176121	-0.175	0.696555	0.289	0.292592	-0.545	0.118564	-0.657	0.011717	-0.112	0.68291
ECs0412	regulator protein FrmR	GeneID:914514	ECs0412	-0.57	0.11445	-0.148	0.740886	0.422	0.114689	-0.504	0.152099	-0.527	0.042678	-0.022	0.943991
ECs0413	ferric transporter ATP-binding protein	GeneID:914515	fbpC	-0.478	0.315636	0.896	0.060521	1.374	0.002074	-0.412	0.355671	-1.08	0.004532	-0.668	0.072891
ECs0414	ferric transport system permease	GeneID:914516	ECs0414	-0.629	0.192402	0.531	0.291199	1.159	0.006768	-0.664	0.157369	-0.969	0.009129	-0.305	0.435578
ECs0415	periplasmic-iron-binding protein	GeneID:914517	ECs0415	-0.196	0.523777	0.887	0.005433	1.082	0.000358	-0.424	0.160271	-0.438	0.047209	-0.014	0.956797
ECs0416	regulatory protein	GeneID:914518	ECs0416	0.137	0.703558	0.495	0.137178	0.358	0.162205	-0.322	0.263015	-0.378	0.080511	-0.056	0.833767
ECs0417	sensor histidine protein kinase	GeneID:914519	ECs0417	0.084	0.82118	0.315	0.358251	0.232	0.363285	-0.198	0.500088	-0.685	0.005014	-0.487	0.04399
ECs0418	transcriptional regulator	GeneID:914520	ECs0418	-0.442	0.228976	0.475	0.207642	0.917	0.005337	-0.292	0.382703	-0.394	0.121209	-0.102	0.736585
ECs0419	taurine transporter substrate binding subunit	GeneID:914521	tauA	1.386	0.172002	0.66	0.627168	-0.726	0.348098	0.758	0.273916	2.386	6.5e-05	1.628	0.00165
ECs0420	taurine transporter ATP-binding protein	GeneID:914522	tauB	-0.008	0.990397	-0.454	0.602564	-0.446	0.45977	0.114	0.840858	1.639	0.000105	1.525	0.000359
ECs0421	taurine transporter subunit	GeneID:914523	ECs0421	1.155	0.182006	0.631	0.562758	-0.524	0.432296	0.755	0.213038	1.912	0.000159	1.157	0.007082
ECs0422	taurine dioxygenase	GeneID:914524	tauD	-0.146	0.818932	0.06	0.945947	0.206	0.67839	0.864	0.071719	2.584	0	1.72	9e-06
ECs0423	delta-aminolevulinic acid dehydratase	GeneID:914525	ECs0423	0.08	0.737238	0.463	0.031281	0.383	0.028981	0.144	0.439112	1.144	1e-06	0.999	3e-06
ECs0424	flagellin structural protein	GeneID:914526	ECs0424	0.274	0.354124	-0.077	0.861845	-0.351	0.148188	0.179	0.538089	-0.126	0.549753	-0.305	0.158288
ECs0425	DNA-binding transcriptional regulator	GeneID:914527	ECs0425	0.878	0.139352	0.318	0.690371	-0.56	0.22551	0.696	0.270964	1.025	0.029916	0.329	0.499135
ECs0426	beta-lactam binding protein AmpH	GeneID:914528	ECs0426	-0.159	0.546616	-0.965	0.001002	-0.806	0.001098	0.137	0.595585	-0.216	0.239984	-0.353	0.069035
ECs0427	transporter	GeneID:914529	ECs0427	0.174	0.459144	-0.607	0.016178	-0.781	0.000885	0.062	0.796285	0.052	0.758157	-0.009	0.962783
ECs0428	hypothetical protein	GeneID:914530	ECs0428	0.051	0.840327	-0.343	0.111945	-0.394	0.025614	-0.016	0.94328	-0.337	0.029595	-0.322	0.041879
ECs0429	hypothetical protein	GeneID:914531	ECs0429	0.809	0.186692	0.3	0.735132	-0.509	0.294415	-0.202	0.505015	-0.467	0.042267	-0.265	0.27505
ECs0430	hypothetical protein	GeneID:914532	ECs0430	0.962	0.11125	0.633	0.214838	-0.329	0.376394	0.358	0.344758	-0.198	0.506196	-0.555	0.069497
ECs0431	D-alanyl-alanine synthetase A	GeneID:914533	ddl	-0.649	0.139352	0.294	0.579855	0.943	0.011041	-0.089	0.838097	-0.266	0.356547	-0.177	0.567746
ECs0432	hypothetical protein	GeneID:914534	ECs0432	0.774	0.11125	-0.729	0.041171	-1.502	0.000128	0.326	0.386472	-0.504	0.065658	-0.829	0.006124
ECs0433	alkaline phosphatase	GeneID:914535	ECs0433	0.458	0.112157	-0.869	0.001245	-1.327	8e-06	0.232	0.344758	-0.502	0.008481	-0.734	0.000597
ECs0434	hypothetical protein	GeneID:914536	psiF	0.904	0.11125	-0.168	0.760271	-1.072	0.004119	-0.013	0.980581	-1.169	0.003827	-1.155	0.004485
ECs0435	diguanylate cyclase AdrA	GeneID:914537	adrA	0.713	0.296205	0.196	0.858899	-0.518	0.36548	-0.149	0.759567	-0.379	0.260186	-0.23	0.536987
ECs0437	pyrroline-5-carboxylate reductase	GeneID:914538	proC	0.052	0.862318	0.29	0.247048	0.239	0.213443	-0.339	0.156054	-0.045	0.805579	0.294	0.092884
ECs0436	hypothetical protein	GeneID:914539	ECs0436	0.335	0.162828	0.275	0.290862	-0.06	0.779597	0.046	0.855531	-0.398	0.02854	-0.445	0.020647
ECs0438	shikimate kinase	GeneID:914540	aroL	0.149	0.452876	0.18	0.414713	0.031	0.860833	0.093	0.65623	0.204	0.160369	0.111	0.490702
ECs0439	hypothetical protein	GeneID:914541	ECs0439	0.368	0.204788	-0.006	0.989697	-0.374	0.112975	-0.181	0.601303	-2.139	0	-1.957	0
ECs0440	hypothetical protein	GeneID:914542	ECs0440	-0.389	0.13773	-0.01	0.980374	0.379	0.07193	-0.116	0.636184	-0.456	0.012096	-0.34	0.05628
ECs0441	hypothetical protein	GeneID:914543	ECs0441	0.866	0.11125	0.319	0.51648	-0.548	0.104621	0.228	0.598016	-0.615	0.047496	-0.843	0.011269
ECs0442	hypothetical protein	GeneID:914544	ECs0442	0.217	0.726509	-0.776	0.242321	-0.992	0.050577	0.694	0.194631	2.092	1.4e-05	1.398	0.000507
ECs0443	hypothetical protein	GeneID:914545	ECs0443	0.69	0.115879	-0.538	0.278311	-1.228	0.002723	0.69	0.214516	2.219	1.1e-05	1.529	0.000335
ECs0445	recombination associated protein	GeneID:914546	rdgC	-0.669	0.11125	0.687	0.052501	1.356	0.000186	0.006	0.985372	3.312	0	3.306	0
ECs0444	fructokinase	GeneID:914547	ECs0444	-0.35	0.402632	-0.128	0.844596	0.223	0.545995	-0.487	0.281616	-0.415	0.216197	0.072	0.871798
ECs0446	MFS transport protein AraJ	GeneID:914548	araJ	0.22	0.556794	-0.316	0.462125	-0.536	0.07555	-0.063	0.861686	-0.49	0.054699	-0.427	0.10771
ECs0447	exonuclease SbcC	GeneID:914549	ECs0447	-0.672	0.11125	0.219	0.599529	0.89	0.003568	-0.191	0.573401	0.029	0.915133	0.22	0.395388
ECs0448	exonuclease SbcD	GeneID:914550	ECs0448	-0.855	0.11125	0.434	0.284502	1.288	0.00067	-0.34	0.386472	0.649	0.027087	0.989	0.003106
ECs0449	transcriptional regulator PhoB	GeneID:914551	ECs0449	-0.129	0.604599	-0.319	0.207138	-0.19	0.342622	-0.37	0.114161	-0.485	0.006455	-0.115	0.52185
ECs0450	phosphate regulon sensor protein	GeneID:914552	phoR	0.384	0.171348	-0.155	0.677885	-0.54	0.023374	-0.175	0.502565	-0.846	0.000365	-0.67	0.002856
ECs0451	branched-chain amino acid ABC transporter substrate-binding protein	GeneID:914553	ECs0451	0.05	0.866573	0.621	0.012608	0.57	0.006792	-0.244	0.309027	-0.311	0.082526	-0.067	0.740531
ECs0452	permease	GeneID:914554	proY	-0.248	0.230284	0.018	0.957855	0.267	0.113712	-0.21	0.305652	-0.526	0.002554	-0.316	0.057221
ECs0453	maltodextrin glucosidase	GeneID:914555	ECs0453	-0.48	0.112157	-1.255	0.000209	-0.775	0.002776	0.158	0.597259	0.168	0.438838	0.01	0.969954
ECs0454	hypothetical protein	GeneID:914556	ECs0454	0.181	0.622488	0.054	0.918485	-0.126	0.683411	0.225	0.484785	1.124	0.000115	0.899	0.001031
ECs0455	ACP phosphodiesterase	GeneID:914557	ECs0455	-0.079	0.804956	0.129	0.728401	0.209	0.359574	-0.238	0.31621	0.035	0.852289	0.274	0.143502
ECs0456	S-adenosylmethionine--tRNA ribosyltransferase-isomerase	GeneID:914558	queA	-0.016	0.964663	-0.296	0.401967	-0.28	0.280174	0.404	0.207055	-0.293	0.219039	-0.697	0.008407
ECs0457	queuine tRNA-ribosyltransferase	GeneID:914559	tgt	0.018	0.967963	0.18	0.751647	0.162	0.665809	0.377	0.360995	0.313	0.30562	-0.064	0.867669
ECs0458	preprotein translocase subunit YajC	GeneID:914560	yajC	0.64	0.11125	0.29	0.439131	-0.35	0.205926	0.561	0.122616	-0.041	0.877301	-0.602	0.02454
ECs0459	preprotein translocase subunit SecD	GeneID:914561	secD	-0.569	0.154742	-0.231	0.643943	0.337	0.282341	0.151	0.720002	-0.399	0.145178	-0.551	0.056865
ECs0460	preprotein translocase subunit SecF	GeneID:914562	secF	-0.253	0.258847	-0.228	0.354316	0.025	0.899335	0.164	0.466992	-0.752	0.000185	-0.916	3e-05
ECs0461	hypothetical protein	GeneID:914563	ECs0461	0.161	0.669295	-0.158	0.749657	-0.319	0.270405	0.02	0.949146	-0.676	0.004243	-0.696	0.004322
ECs0462	hypothetical protein	GeneID:914564	ECs0462	0.328	0.406695	0.24	0.638855	-0.088	0.806146	0.055	0.877619	-0.311	0.199303	-0.365	0.154372
ECs0463	hypothetical protein	GeneID:914565	ECs0463	0.652	0.117799	0.119	0.838852	-0.533	0.090476	0.506	0.210028	0.099	0.739519	-0.407	0.180352
ECs0464	nucleoside-specific channel-forming protein Tsx	GeneID:914566	ECs0464	-0.106	0.814055	0.505	0.211486	0.611	0.05164	-0.147	0.626041	-0.827	0.000765	-0.68	0.003546
ECs0465	hypothetical protein	GeneID:914567	ECs0465	0.377	0.283033	0.464	0.220129	0.087	0.783953	-0.056	0.864188	-0.621	0.010332	-0.565	0.021061
ECs0466	transcriptional regulator NrdR	GeneID:914568	nrdR	-1.028	0.11125	0.213	0.765093	1.241	0.007798	-0.735	0.162717	0.104	0.789417	0.839	0.037599
ECs0467	bifunctional diaminohydroxyphosphoribosylaminopyrimidine deaminase/5-amino-6-(5-phosphoribosylamino)uracil reductase	GeneID:914569	ribD	-0.72	0.133415	0.231	0.713515	0.951	0.016558	-0.585	0.203957	0.159	0.64691	0.744	0.035426
ECs0468	6,7-dimethyl-8-ribityllumazine synthase	GeneID:914570	ribH	-0.499	0.336401	-0.134	0.860676	0.365	0.39375	-0.105	0.842228	0.318	0.376284	0.423	0.253576
ECs0469	transcription antitermination protein NusB	GeneID:914571	nusB	-0.584	0.181167	0.111	0.862212	0.695	0.04723	0.051	0.908372	0.367	0.203013	0.316	0.29959
ECs0470	thiamine monophosphate kinase	GeneID:914572	ECs0470	-0.745	0.11125	-0.235	0.58754	0.51	0.086305	-0.092	0.807019	-0.432	0.101527	-0.34	0.231854
ECs0471	phosphatidylglycerophosphatase A	GeneID:914573	ECs0471	0.166	0.634406	0.259	0.50481	0.093	0.753573	0.228	0.475639	-0.568	0.028139	-0.796	0.004945
ECs0472	hypothetical protein	GeneID:914574	ECs0472	0.286	0.671082	0.589	0.389434	0.303	0.562545	0.421	0.445447	-0.058	0.897455	-0.479	0.271637
ECs0473	NAD(P)H-dependent xylose reductase	GeneID:914575	ECs0473	-0.341	0.193999	-0.341	0.213138	0	0.999526	-0.523	0.086907	-1.342	3e-06	-0.82	0.000354
ECs0474	1-deoxy-D-xylulose-5-phosphate synthase	GeneID:914576	ECs0474	-0.02	0.937669	0.009	0.977882	0.029	0.872087	0.096	0.644924	-0.547	0.001071	-0.642	0.000305
ECs0475	geranyltranstransferase	GeneID:914577	ECs0475	-0.636	0.11125	0.218	0.527594	0.854	0.001939	-0.058	0.855717	0.181	0.40066	0.238	0.293057
ECs0476	exodeoxyribonuclease VII small subunit	GeneID:914578	ECs0476	-0.117	0.655039	0.384	0.124098	0.501	0.016217	0.005	0.983398	-0.05	0.789674	-0.055	0.800921
ECs0477	thiamine biosynthesis protein ThiI	GeneID:914579	ECs0477	-0.62	0.134865	-0.027	0.968338	0.593	0.065181	0.032	0.935803	0.046	0.872637	0.014	0.966995
ECs0478	DJ-1 family protein	GeneID:914580	ECs0478	0.441	0.142583	0.295	0.370156	-0.146	0.567557	0.028	0.933726	-0.092	0.682506	-0.12	0.625144
ECs0479	2-dehydropantoate 2-reductase	GeneID:914581	ECs0479	-0.062	0.760738	0.446	0.016303	0.508	0.002314	-0.309	0.104353	-0.388	0.00619	-0.079	0.581384
ECs0480	nucleotide-binding protein	GeneID:914582	ECs0480	0.433	0.125917	0.826	0.004866	0.393	0.08231	0.296	0.263631	-0.021	0.922546	-0.317	0.115422
ECs0481	transporter	GeneID:914583	ECs0481	0.066	0.821035	0.076	0.844007	0.009	0.967323	0.177	0.454219	0.517	0.006178	0.339	0.065577
ECs0482	protoheme IX farnesyltransferase	GeneID:914584	ECs0482	0.621	0.145574	0.547	0.222103	-0.074	0.843643	-0.209	0.660445	0.107	0.759907	0.315	0.364502
ECs0483	cytochrome o ubiquinol oxidase subunit IV	GeneID:914585	ECs0483	-0.393	0.489984	0.509	0.398054	0.901	0.045027	-0.769	0.111044	0.143	0.684875	0.912	0.01187
ECs0484	cytochrome o ubiquinol oxidase subunit III	GeneID:914586	ECs0484	-0.806	0.239447	0.449	0.574587	1.255	0.028137	-0.879	0.167523	0.287	0.551179	1.166	0.017705
ECs0485	cytochrome o ubiquinol oxidase subunit I	GeneID:914587	ECs0485	-1.363	0.133415	0.513	0.64017	1.876	0.014329	-1.024	0.32335	0.332	0.69203	1.356	0.091574
ECs0486	cytochrome o ubiquinol oxidase subunit II	GeneID:914588	ECs0486	-0.952	0.236273	0.688	0.45964	1.64	0.018309	-0.711	0.477212	0.516	0.506612	1.227	0.112342
ECs0487	muropeptide transporter	GeneID:914589	ampG	-0.531	0.11125	-0.342	0.166427	0.189	0.329497	-0.001	0.995471	0.45	0.014249	0.452	0.017539
ECs0488	hypothetical protein	GeneID:914590	ECs0488	-0.006	0.986654	-0.075	0.880376	-0.069	0.822254	0.007	0.981531	1.136	5e-05	1.129	5.8e-05
ECs0489	transcriptional regulator BolA	GeneID:914591	ECs0489	0.79	0.11125	0.084	0.88942	-0.706	0.039294	-0.029	0.959595	-0.957	0.016082	-0.928	0.02083
ECs0490	trigger factor	GeneID:914592	tig	-0.154	0.632229	0.423	0.183968	0.577	0.023894	0.507	0.102263	0.569	0.010879	0.062	0.809557
ECs0491	ATP-dependent Clp protease proteolytic subunit	GeneID:914593	clpP	-0.722	0.112157	0.3	0.531463	1.022	0.004369	-0.075	0.860182	-0.193	0.506612	-0.118	0.712571
ECs0492	ATP-dependent protease ATP-binding protein ClpX	GeneID:914594	clpX	-0.442	0.135705	0.138	0.72501	0.58	0.017518	0.044	0.898289	-0.678	0.004247	-0.722	0.00304
ECs0493	DNA-binding ATP-dependent protease La	GeneID:914595	ECs0493	-0.588	0.11125	-0.469	0.13589	0.119	0.655277	-0.436	0.170524	-0.891	0.000739	-0.454	0.047914
ECs0494	transcriptional regulator HU subunit beta	GeneID:914596	ECs0494	-0.886	0.192402	0.565	0.490826	1.451	0.013951	-0.385	0.544203	0.349	0.463682	0.735	0.122566
ECs0495	peptidyl-prolyl cis-trans isomerase	GeneID:914597	ECs0495	-0.643	0.112157	-0.209	0.647695	0.434	0.122043	0.061	0.865027	-0.521	0.031812	-0.582	0.020727
ECs0496	hypothetical protein	GeneID:914598	ECs0496	-0.099	0.774641	0.012	0.980374	0.111	0.683411	0.119	0.722005	-0.003	0.991758	-0.122	0.643705
ECs0497	hypothetical protein	GeneID:914599	ECs0497	0.299	0.555174	-0.922	0.10243	-1.221	0.011008	0.064	0.876859	-0.268	0.3412	-0.333	0.258363
ECs0498	7-cyano-7-deazaguanine synthase QueC	GeneID:914600	ECs0498	-0.039	0.891589	-0.303	0.184089	-0.264	0.132171	0.296	0.174471	-0.044	0.789417	-0.34	0.041085
ECs0499	hypothetical protein	GeneID:914601	ECs0499	-0.013	0.97217	-0.005	0.99401	0.008	0.977297	0.114	0.750744	-0.294	0.244553	-0.408	0.128525
ECs0500	hypothetical protein	GeneID:914602	ECs0500	-0.15	0.557474	0.335	0.194045	0.484	0.020523	-0.362	0.151296	-0.796	0.000306	-0.434	0.023751
ECs0501	LRP-like transcriptional regulator	GeneID:914603	ECs0501	0.009	0.976613	0.253	0.388584	0.245	0.253537	-0.043	0.877464	0.036	0.855902	0.079	0.717769
ECs0502	multidrug transporter membrane\ATP-binding components	GeneID:914604	ECs0502	0.203	0.475276	-0.019	0.967821	-0.222	0.340094	0.131	0.642579	0.478	0.019813	0.346	0.095144
ECs0503	multidrug transporter membrane\ATP-binding components	GeneID:914605	ECs0503	0.557	0.122449	0.122	0.814689	-0.435	0.117187	0.206	0.532537	-0.074	0.770931	-0.281	0.27781
ECs0504	nitrogen regulatory protein P-II 2	GeneID:914607	ECs0504	-0.089	0.857386	-0.829	0.040701	-0.741	0.025614	1.258	0.136611	1.683	0.006886	0.425	0.441149
ECs0505	ammonium transporter	GeneID:914608	ECs0505	-0.567	0.147423	-0.774	0.047427	-0.207	0.51607	0.279	0.526607	0.189	0.562097	-0.089	0.820145
ECs0506	acyl-CoA thioesterase II	GeneID:914609	ECs0506	0.236	0.424749	-0.307	0.34724	-0.543	0.028511	-0.261	0.379807	-0.44	0.05117	-0.179	0.447761
ECs0507	glycoprotein/polysaccharide metabolism	GeneID:914610	ECs0507	0.657	0.12482	-0.695	0.098591	-1.352	0.000859	-0.013	0.980581	-1.047	0.009018	-1.034	0.010599
ECs0508	hypothetical protein	GeneID:914611	ECs0508	-0.102	0.715612	-0.039	0.919561	0.064	0.785476	-0.018	0.937304	-0.809	0.000102	-0.791	0.000176
ECs5378	4.5S RNA	GeneID:914612	ffs	2.154	0.131839	0.895	0.622823	-1.259	0.229896	-0.32	0.803283	-0.341	0.704366	-0.021	0.984972
ECs0509	hypothetical protein	GeneID:914613	ECs0509	0.697	0.220828	-0.428	0.568031	-1.125	0.025722	-0.213	0.723655	-2.242	1.9e-05	-2.029	4.6e-05
ECs0510	hypothetical protein	GeneID:914614	ECs0510	-0.07	0.763237	-0.648	0.003064	-0.577	0.002074	-0.469	0.075731	-1.574	0	-1.104	3e-06
ECs0511	hypothetical protein	GeneID:914615	ECs0511	-0.38	0.480863	0.666	0.217277	1.046	0.018309	-0.394	0.385809	-0.861	0.015545	-0.466	0.174575
ECs0512	maltose O-acetyltransferase	GeneID:914616	ECs0512	0.21	0.475276	-0.112	0.788624	-0.322	0.171775	0.354	0.200839	1.65	1e-06	1.296	1e-05
ECs0513	hemolysin expression-modulating protein	GeneID:914617	ECs0513	0.647	0.112157	-0.99	0.005437	-1.637	3.6e-05	0.287	0.437406	1.384	0.000124	1.097	0.001137
ECs0514	hypothetical protein	GeneID:914618	ECs0514	0.653	0.11125	-0.396	0.276756	-1.048	0.001305	0.136	0.758885	0.105	0.737792	-0.031	0.931154
ECs0515	acridine efflux pump	GeneID:914619	ECs0515	-0.853	0.11125	-0.495	0.270955	0.358	0.277401	-0.495	0.237347	-0.333	0.276298	0.162	0.625652
ECs0516	acridine efflux pump	GeneID:914620	ECs0516	-0.31	0.187163	-0.491	0.038405	-0.18	0.33475	-0.045	0.858357	-0.12	0.480018	-0.076	0.684923
ECs0517	AcrR family transcriptional regulator	GeneID:914621	ECs0517	0.865	0.119997	-0.303	0.684034	-1.167	0.01352	0.773	0.098274	0.402	0.204842	-0.371	0.263644
ECs0518	potassium efflux protein KefA	GeneID:914622	ECs0518	0.085	0.750076	-0.238	0.337277	-0.322	0.080212	0.279	0.228176	-0.464	0.008085	-0.743	0.000263
ECs0519	hypothetical protein	GeneID:914623	ECs0519	-0.039	0.924028	0.302	0.335604	0.341	0.138293	-0.44	0.102315	-0.56	0.005562	-0.12	0.567746
ECs0520	primosomal replication protein N''	GeneID:914624	ECs0520	-0.492	0.11445	0.367	0.204736	0.859	0.001423	-0.35	0.184004	-0.187	0.326639	0.163	0.442011
ECs0521	hypothetical protein	GeneID:914625	ECs0521	-0.273	0.650192	-0.895	0.16216	-0.622	0.233197	0.148	0.680316	-0.426	0.09689	-0.574	0.035703
ECs0522	adenine phosphoribosyltransferase	GeneID:914626	ECs0522	-0.183	0.591538	-1.309	0.000504	-1.126	0.000409	0.54	0.104056	0.468	0.041897	-0.072	0.790238
ECs0523	DNA polymerase III subunits gamma and tau	GeneID:914627	ECs0523	0.236	0.346215	0.108	0.751647	-0.128	0.558475	0.115	0.657006	-0.368	0.041727	-0.483	0.011835
ECs0524	hypothetical protein	GeneID:914628	ECs0524	-0.237	0.476926	0.239	0.539648	0.476	0.072134	0.071	0.840967	-0.428	0.065949	-0.499	0.038922
ECs0525	recombination protein RecR	GeneID:914629	recR	-0.477	0.117763	0.085	0.847651	0.562	0.018309	-0.186	0.482836	-0.054	0.794884	0.133	0.526451
ECs0526	heat shock protein 90	GeneID:914630	ECs0526	-0.762	0.112157	-0.421	0.36008	0.341	0.301752	-0.626	0.161735	-1.189	0.001039	-0.564	0.074037
ECs0527	adenylate kinase	GeneID:914631	adk	0.596	0.124878	0.124	0.815125	-0.472	0.114927	0.629	0.093138	0.499	0.045308	-0.13	0.639505
ECs0528	ferrochelatase	GeneID:914632	hemH	-0.071	0.81859	0.05	0.895496	0.121	0.596429	-0.443	0.105531	-0.219	0.242302	0.224	0.257046
ECs0529	acetylesterase	GeneID:914633	ECs0529	0.603	0.141088	0.405	0.363866	-0.199	0.564938	0.23	0.621486	0.013	0.97084	-0.217	0.557383
ECs0530	inosine-guanosine kinase	GeneID:914634	ECs0530	-0.263	0.319798	0.016	0.972686	0.279	0.19289	0.221	0.359982	0.088	0.638306	-0.133	0.497541
ECs0531	cation:proton antiport protein	GeneID:914635	ECs0531	0.349	0.137878	0.455	0.050743	0.106	0.600294	-0.192	0.441003	-1.111	1.1e-05	-0.92	6.7e-05
ECs0532	fosmidomycin resistance protein	GeneID:914636	ECs0532	-0.489	0.16909	-0.418	0.278318	0.072	0.832078	-0.316	0.301066	-0.563	0.020053	-0.247	0.326808
ECs0533	bifunctional UDP-sugar hydrolase/5'-nucleotidase periplasmic	GeneID:914637	ushA	-0.636	0.135944	0.137	0.82867	0.773	0.024919	-0.796	0.079916	-0.485	0.10155	0.311	0.306395
ECs0534	hypothetical protein	GeneID:914638	ECs0534	0.751	0.11125	0.107	0.858899	-0.645	0.044867	0.717	0.096803	0.413	0.156036	-0.304	0.321798
ECs0535	ligase	GeneID:914639	ECs0535	-0.032	0.937669	-0.296	0.356354	-0.264	0.267048	-0.07	0.816278	-0.116	0.572541	-0.046	0.85695
ECs0536	hypothetical protein	GeneID:914640	ECs0536	0.44	0.139352	0.383	0.202236	-0.057	0.831198	0.25	0.404867	-0.505	0.02459	-0.755	0.00238
ECs0537	copper exporting ATPase	GeneID:914641	copA	0.543	0.172922	-0.819	0.032137	-1.362	0.0004	0.085	0.844104	-1.015	0.001393	-1.1	0.00079
ECs0538	glutaminase	GeneID:914642	ECs0538	-0.195	0.402346	-1.836	2e-06	-1.641	2e-06	-0.339	0.178553	-1.44	1e-06	-1.101	1e-05
ECs0539	amino acid/amine transport protein	GeneID:914643	ECs0539	-0.265	0.315636	-1.925	2e-06	-1.66	3e-06	-0.479	0.11967	-1.593	1e-06	-1.114	3.8e-05
ECs0540	outer membrane transport protein	GeneID:914644	ECs0540	0.573	0.11445	-1.738	0.000155	-2.311	3e-06	-0.153	0.684744	-0.557	0.033191	-0.405	0.121237		EPAI1
ECs0541	hypothetical protein	GeneID:914888	ECs0541	-0.241	0.273944	-2.279	0	-2.038	0	-0.463	0.079156	-1.103	6e-06	-0.64	0.000911		EPAI1
ECs0542	hypothetical protein	GeneID:914929	ECs0542	0.363	0.31584	-0.355	0.420047	-0.718	0.026101	0.044	0.903837	-0.108	0.659499	-0.152	0.568059		EPAI1
ECs0543	ABC transporter ATP-binding protein	GeneID:915052	ECs0543	0.269	0.615943	-0.05	0.954549	-0.319	0.467953	-0.301	0.444165	-0.699	0.027197	-0.398	0.239884		EPAI1
ECs0544	membrane fusion protein of a transport system	GeneID:915176	ECs0544	0.208	0.523777	0.462	0.161865	0.254	0.319136	-0.382	0.20764	-0.45	0.048001	-0.068	0.811		EPAI1
ECs0545	DNA-binding transcriptional regulator CueR	GeneID:915192	ECs0545	0.117	0.779534	0.361	0.372142	0.244	0.417722	0.067	0.856075	0.09	0.730057	0.023	0.93977		EPAI1
ECs0546	lipoprotein	GeneID:915251	ECs0546	-0.452	0.548082	-1.426	0.087891	-0.974	0.163542	-0.866	0.364875	0.142	0.837862	1.008	0.188107
ECs0548	adhesin	GeneID:915314	ECs0548	-1.568	0.11125	-1.667	0.011338	-0.099	0.880627	-0.592	0.475639	0.774	0.141196	1.366	0.03086
ECs0549	hypothetical protein	GeneID:915335	ECs0549	0.805	0.11125	0.02	0.973618	-0.786	0.01123	0.324	0.34372	-0.448	0.07911	-0.772	0.006271
ECs0551	hypothetical protein	GeneID:915339	ECs0551	-0.115	0.750076	-0.132	0.768161	-0.017	0.955362	-0.702	0.054487	-0.496	0.025849	0.206	0.386449
ECs0552	protease	GeneID:915340	ECs0552	-0.16	0.586191	-0.013	0.977301	0.147	0.546271	-0.778	0.051569	-0.761	0.001827	0.017	0.945486
ECs0553	ABC transporter ATP-binding protein	GeneID:915342	ECs0553	0.033	0.919626	-0.034	0.923609	-0.066	0.75049	0.323	0.166731	0.194	0.249541	-0.129	0.48432
ECs0554	metal resistance protein	GeneID:915343	ECs0554	0.09	0.717163	-0.265	0.275256	-0.355	0.053512	0.339	0.156063	0.132	0.455322	-0.207	0.256749
ECs0555	thioredoxin-like protein	GeneID:915346	ECs0555	-0.566	0.11445	-0.287	0.431505	0.279	0.27865	-0.35	0.272478	-0.837	0.001586	-0.487	0.040891
ECs0556	short chain dehydrogenase	GeneID:915348	ECs0556	-0.842	0.11125	0.074	0.910342	0.916	0.017325	-0.654	0.15778	-0.393	0.229864	0.26	0.478925
ECs0558	multifunctional acyl-CoA thioesterase I/protease I/lysophospholipase L1	GeneID:915350	ECs0558	-0.77	0.187645	-0.118	0.88945	0.652	0.178568	-0.788	0.164213	-0.467	0.243714	0.321	0.488006
ECs0557	ABC transporter ATP-binding protein	GeneID:915351	ECs0557	-0.18	0.631647	-0.237	0.596972	-0.057	0.866508	-0.322	0.300533	0.021	0.932424	0.343	0.165419
ECs0559	oxidoreductase	GeneID:915353	ECs0559	-0.117	0.787334	-0.621	0.127446	-0.504	0.119256	0.219	0.500964	-0.059	0.820039	-0.278	0.28103
ECs0560	protein RhsD	GeneID:915354	ECs0560	0.243	0.653401	-0.164	0.839923	-0.407	0.342622	0.426	0.337801	0.4	0.226129	-0.026	0.947729
ECs0561	hypothetical protein	GeneID:915355	ECs0561	0.849	0.185966	0.392	0.649791	-0.457	0.368991	1.524	0.046782	1.642	0.00039	0.118	0.765442
ECs0563	hypothetical protein	GeneID:915360	ECs0563	0.097	0.728614	0.343	0.185528	0.246	0.213563	0.306	0.193283	0.034	0.85727	-0.272	0.138341
ECs0564	tRNA 2-selenouridine synthase	GeneID:915481	ECs0564	0.078	0.745049	0.382	0.077229	0.304	0.07628	0.097	0.692632	-0.135	0.439484	-0.232	0.204969
ECs0565	AllS family transcriptional regulator	GeneID:915486	ECs0565	0.048	0.931569	-0.213	0.696128	-0.26	0.454862	0.514	0.162717	1.248	0.000115	0.734	0.008446
ECs0566	ureidoglycolate hydrolase	GeneID:915530	ECs0566	0.449	0.407593	-0.635	0.32585	-1.084	0.026664	0.524	0.244001	1.618	0.000105	1.093	0.003179
ECs0567	DNA-binding transcriptional repressor AllR	GeneID:915706	ECs0567	0.719	0.126033	-0.294	0.588215	-1.013	0.010532	0.029	0.962769	-1.204	0.005447	-1.233	0.005141
ECs0568	glyoxylate carboligase	GeneID:915770	ECs0568	-0.062	0.95616	-0.367	0.805468	-0.305	0.743815	0.253	0.687358	2.039	0.000112	1.787	0.000469
ECs0569	hydroxypyruvate isomerase	GeneID:915783	ECs0569	0.354	0.864308	-0.246	0.928311	-0.6	0.6964	1.295	0.139043	2.547	0.000431	1.252	0.039541
ECs0570	2-hydroxy-3-oxopropionate reductase	GeneID:915794	ECs0570	-0.438	0.781896	-0.656	0.740886	-0.217	0.873854	1.485	0.140548	2.834	0.000937	1.349	0.075725
ECs0571	hypothetical protein	GeneID:915825	ECs0571	-0.593	0.750685	-0.098	0.972621	0.494	0.743352	1.335	0.219262	3.122	0.000277	1.787	0.009545
ECs0572	allantoin permease	GeneID:915888	ECs0572	0.208	0.873947	-0.282	0.860427	-0.49	0.605388	0.916	0.184482	2.46	6.3e-05	1.544	0.002922
ECs0575	purine permease YbbY	GeneID:916089	ECs0575	-0.295	0.499652	-0.556	0.245695	-0.261	0.508079	0.094	0.803283	0.189	0.467035	0.095	0.752248
ECs0576	glycerate kinase	GeneID:916187	ECs0576	-0.119	0.842647	-1.009	0.073705	-0.89	0.054711	0.108	0.815312	0.385	0.203485	0.277	0.407311
ECs0577	hypothetical protein	GeneID:916390	ECs0577	-0.023	0.948618	-1.074	0.001886	-1.05	0.000658	0.201	0.517162	1.219	6.2e-05	1.018	0.000375
ECs0578	allantoate amidohydrolase	GeneID:916571	ECs0578	-0.549	0.325398	-1.355	0.031315	-0.806	0.116664	-0.145	0.7835	1.123	0.004455	1.267	0.002321
ECs0579	ureidoglycolate dehydrogenase	GeneID:916572	ECs0579	-0.461	0.455246	-0.91	0.185014	-0.449	0.440457	-0.207	0.65487	1.516	0.000128	1.723	5.4e-05
ECs0580	acyl-CoA synthetase FdrA	GeneID:916573	ECs0580	0.471	0.555174	0.291	0.803036	-0.18	0.792826	0.956	0.105531	1.872	0.00012	0.916	0.018425
ECs0581	hypothetical protein	GeneID:916600	ECs0581	0.68	0.378696	0.489	0.628803	-0.192	0.776088	0.44	0.438056	1.368	0.001981	0.928	0.025036
ECs0582	carboxylase	GeneID:916659	ECs0582	0.18	0.856659	-0.528	0.628321	-0.707	0.316312	0.554	0.355392	0.908	0.041065	0.355	0.441179
ECs0583	carbamate kinase	GeneID:916781	ECs0583	-0.087	0.909375	-0.342	0.648334	-0.255	0.628167	0.491	0.245406	0.81	0.0126	0.319	0.319924
ECs0584	5-(carboxyamino)imidazole ribonucleotide synthase	GeneID:916809	ECs0584	-0.576	0.11125	-0.665	0.01968	-0.088	0.722884	-0.008	0.979804	-0.522	0.028918	-0.513	0.039588
ECs0585	5-(carboxyamino)imidazole ribonucleotide mutase	GeneID:916940	ECs0585	-0.61	0.11125	-0.429	0.137635	0.181	0.458274	0.053	0.892034	-0.196	0.475464	-0.25	0.39903
ECs0586	UDP-2,3-diacylglucosamine hydrolase	GeneID:916941	ECs0586	0.071	0.854664	-0.182	0.645937	-0.253	0.323617	0.121	0.717432	-1.132	0.000125	-1.253	5.4e-05
ECs0587	peptidyl-prolyl cis-trans isomerase B	GeneID:916942	ECs0587	0.586	0.173215	-0.051	0.938296	-0.637	0.063939	0.486	0.254468	-1.425	0.000115	-1.911	8e-06
ECs0588	cysteinyl-tRNA synthetase	GeneID:916943	cysS	-0.106	0.737238	0.457	0.111558	0.563	0.018568	0.13	0.614272	-0.349	0.05665	-0.48	0.014119
ECs0589	hypothetical protein	GeneID:916944	ECs0589	0.186	0.770755	0.363	0.600439	0.177	0.715275	-0.028	0.95155	-0.064	0.853057	-0.036	0.92906
ECs0590	hypothetical protein	GeneID:916945	ECs0590	-0.055	0.885779	0.332	0.298709	0.388	0.103634	0.547	0.105531	0.646	0.009327	0.099	0.705349
ECs0591	bifunctional 5,10-methylene-tetrahydrofolate dehydrogenase/ 5,10-methylene-tetrahydrofolate cyclohydrolase	GeneID:916946	ECs0591	-0.939	0.11125	0.307	0.609605	1.245	0.003965	-0.141	0.774983	0.896	0.011823	1.038	0.005944
ECs0592	fimbrial-like protein	GeneID:916947	ECs0592	0.266	0.611722	-0.186	0.807927	-0.451	0.280395	0.226	0.592941	1.161	0.000637	0.934	0.004246
ECs0593	chaperone	GeneID:916948	ECs0593	0.515	0.508435	0.587	0.518615	0.072	0.910237	1.29	0.060268	1.625	0.000704	0.336	0.390799
ECs0594	outer membrane protein	GeneID:916950	ECs0594	0.578	0.382905	-0.116	0.912739	-0.694	0.213443	0.846	0.134267	1.331	0.002421	0.485	0.223653
ECs0595	protein SfmH	GeneID:916951	ECs0595	0.802	0.209672	0.35	0.693101	-0.452	0.37524	0.936	0.08346	1.195	0.002183	0.259	0.465939
ECs0596	fimbrial protein	GeneID:916953	ECs0596	0.549	0.521879	0.073	0.960975	-0.476	0.497245	0.652	0.294643	0.913	0.047964	0.261	0.594726
ECs0597	transcriptional regulator FimZ	GeneID:916954	ECs0597	0.531	0.362905	0.304	0.710575	-0.227	0.659817	1.401	0.051569	1.659	0.000391	0.258	0.493657
ECs5379	tRNA-Arg	GeneID:916955	argU	1.132	0.286066	1.022	0.405308	-0.109	0.901243	0.208	0.803283	-0.135	0.831999	-0.343	0.612296
ECs0598	EnvY	GeneID:916956	ECs0598	-0.328	0.620592	0.438	0.541533	0.766	0.120244	-0.077	0.875125	-0.716	0.043302	-0.639	0.085435
ECs0599	hypothetical protein	GeneID:916957	ECs0599	0.402	0.188334	-0.662	0.036756	-1.063	0.000584	0.251	0.438056	-1.167	0.000322	-1.419	6.5e-05
ECs0600	bacteriophage N4 receptor, outer membrane subunit	GeneID:916958	ECs0600	-0.479	0.188334	-0.512	0.171759	-0.033	0.917613	-0.53	0.129311	-1.298	6.9e-05	-0.768	0.00598
ECs0601	bacteriophage N4 adsorption protein B	GeneID:916959	nfrB	0.072	0.77485	-0.775	0.001392	-0.847	0.000189	-0.242	0.234286	-1.417	0	-1.175	2e-06
ECs0602	H repeat-containing protein	GeneID:916960	ECs0602	0.03	0.938253	0.01	0.984247	-0.02	0.945891	0.346	0.208929	0.256	0.202134	-0.09	0.696095
ECs5380	hypothetical protein	GeneID:2693790	ECs5380	0.55	0.423351	0.914	0.199386	0.365	0.492175	0.706	0.184004	0.682	0.07985	-0.024	0.958365
ECs0603	Rhs core protein	GeneID:916961	ECs0603	0.325	0.214573	0.276	0.345744	-0.05	0.835833	0.281	0.245511	-0.294	0.107853	-0.575	0.005149
ECs0604	hypothetical protein	GeneID:916962	ECs0604	0.26	0.662435	0.178	0.833566	-0.082	0.870307	0.415	0.42928	-0.669	0.086312	-1.084	0.011069
ECs0605	Rhs core protein with extension	GeneID:916963	ECs0605	0.569	0.11125	0.35	0.268072	-0.219	0.354682	0.253	0.337872	-0.618	0.004985	-0.871	0.00042
ECs0606	hypothetical protein	GeneID:916964	ECs0606	-0.618	0.562731	-0.053	0.974862	0.565	0.536784	-0.076	0.943815	0.205	0.783193	0.281	0.739716
ECs0607	hypothetical protein	GeneID:916965	ECs0607	0.056	0.943128	0.068	0.949965	0.012	0.982946	0.928	0.115391	1.335	0.002749	0.406	0.303323
ECs0608	sensor kinase CusS	GeneID:916966	ECs0608	-0.036	0.931152	-0.444	0.16216	-0.408	0.099848	-0.264	0.334893	-0.528	0.015545	-0.264	0.236489
ECs0609	CusR family transcriptional regulator	GeneID:916967	ECs0609	0.443	0.171713	0.179	0.676892	-0.263	0.316334	-0.145	0.654908	-0.356	0.123543	-0.211	0.407516
ECs0610	copper/silver efflux system outer membrane protein CusC	GeneID:916968	ECs0610	-0.015	0.985294	-0.051	0.968665	-0.036	0.959008	1.293	0.068861	1.448	0.003043	0.154	0.737007
ECs0611	copper-binding protein	GeneID:916969	ECs0611	0.091	0.925845	-0.2	0.858899	-0.291	0.656855	0.634	0.390812	1.426	0.009426	0.792	0.132715
ECs0612	copper/silver efflux system membrane fusion protein CusB	GeneID:916970	ECs0612	0.138	0.844862	-0.71	0.307539	-0.848	0.1019	0.972	0.099394	1.274	0.003406	0.302	0.446898
ECs0613	inner membrane component for iron transport	GeneID:916972	ECs0613	0.445	0.385212	-0.241	0.75459	-0.685	0.114927	0.595	0.172338	0.627	0.050805	0.032	0.931365
ECs0614	phenylalanine transporter	GeneID:916973	ECs0614	-0.036	0.921647	0.216	0.463757	0.252	0.226639	0.072	0.78168	-0.371	0.045176	-0.444	0.024178
ECs0615	transport	GeneID:916974	ECs0615	-0.095	0.79678	-0.176	0.668934	-0.081	0.777997	0.07	0.837681	0.233	0.309147	0.163	0.511729
ECs0616	dihydropteridine reductase	GeneID:916975	ECs0616	0.53	0.11445	0.731	0.02003	0.2	0.445774	0.181	0.532428	-0.015	0.947057	-0.196	0.369975
ECs0617	hypothetical protein	GeneID:916976	ECs0617	0.204	0.447526	0.529	0.050743	0.325	0.120396	0.166	0.476926	-0.132	0.458202	-0.299	0.10488
ECs0618	hypothetical protein	GeneID:916977	ECs0618	0.27	0.400511	0.154	0.732443	-0.116	0.683411	-0.172	0.502827	-0.554	0.007531	-0.382	0.064387
ECs0619	carboxylate-amine ligase	GeneID:916978	ECs0619	-0.443	0.125005	-0.583	0.040701	-0.141	0.560192	-0.573	0.104056	-1.269	4e-05	-0.696	0.005331
ECs0620	hypothetical protein	GeneID:916979	ECs0620	1.029	0.129224	0.619	0.412822	-0.41	0.444339	-0.003	0.995471	0.756	0.073416	0.759	0.087589
ECs0621	hypothetical protein	GeneID:916980	ECs0621	1.272	0.11125	0.951	0.187168	-0.322	0.553651	0.345	0.563574	1.057	0.015969	0.712	0.102163
ECs0622	phosphopantetheinyltransferase component of enterobactin synthase multienzyme complex	GeneID:916981	ECs0622	0.503	0.317825	0.894	0.0838	0.391	0.304152	0.313	0.260574	0.51	0.017731	0.196	0.370972
ECs0623	outer membrane receptor FepA	GeneID:916982	ECs0623	0.129	0.698626	0.341	0.294871	0.212	0.390522	-0.038	0.886271	0.009	0.961799	0.047	0.8249
ECs0624	enterobactin/ferric enterobactin esterase	GeneID:916983	ECs0624	0.819	0.173215	0.772	0.232756	-0.047	0.923572	-0.139	0.621452	-0.761	0.000934	-0.623	0.004595
ECs5381	hypothetical protein	GeneID:2693791	ECs5381	0.737	0.400687	1.066	0.256597	0.329	0.646225	-0.339	0.228636	-1.049	0.000125	-0.709	0.004413
ECs0625	enterobactin synthase subunit F	GeneID:916984	entF	0.322	0.418954	0.226	0.669774	-0.097	0.788337	-0.336	0.339499	-0.991	0.00087	-0.655	0.014479
ECs0626	ferric enterobactin transport protein FepE	GeneID:916985	ECs0626	0.531	0.30021	-0.664	0.30244	-1.195	0.015868	0.691	0.11997	1.733	1.9e-05	1.042	0.001732
ECs0627	iron-enterobactin transporter ATP-binding protein	GeneID:916986	ECs0627	0.007	0.987668	0.713	0.088335	0.706	0.03259	0.095	0.69501	0.275	0.097664	0.18	0.313797
ECs0628	iron-enterobactin transporter permease	GeneID:916987	ECs0628	0.833	0.378855	-0.166	0.915089	-0.999	0.207912	0.226	0.661662	0.314	0.387437	0.088	0.846336
ECs0629	iron-enterobactin transporter membrane protein	GeneID:916988	ECs0629	0.621	0.404717	0.423	0.676159	-0.198	0.760662	0.163	0.675548	-0.597	0.04019	-0.76	0.014884
ECs0630	enterobactin exporter EntS	GeneID:916989	ECs0630	0.871	0.220462	0.751	0.355412	-0.12	0.842008	0.074	0.844256	0.173	0.504424	0.099	0.737367
ECs0631	iron-enterobactin transporter periplasmic binding protein	GeneID:916990	ECs0631	0.605	0.133388	-0.627	0.175047	-1.232	0.002314	-0.268	0.309027	-0.539	0.009691	-0.27	0.174651
ECs0632	isochorismate synthase	GeneID:916991	ECs0632	0.42	0.590645	0.399	0.690625	-0.021	0.974039	-0.375	0.254468	-0.277	0.253838	0.098	0.725632
ECs0633	2,3-dihydroxybenzoate-AMP ligase	GeneID:916992	entE	0.83	0.34061	0.901	0.364793	0.07	0.922851	-0.448	0.287223	-0.731	0.024936	-0.283	0.391866
ECs0634	2,3-dihydro-2,3-dihydroxybenzoate synthetase	GeneID:916993	ECs0634	0.52	0.612199	0.73	0.527818	0.21	0.797774	-0.694	0.141281	-0.838	0.017814	-0.144	0.709342
ECs0635	2,3-dihydro-2,3-dihydroxybenzoate dehydrogenase	GeneID:916994	ECs0635	0.076	0.945302	0.412	0.738836	0.336	0.672416	-0.572	0.184662	-0.59	0.064383	-0.018	0.964529
ECs0636	hypothetical protein	GeneID:916995	ECs0636	0.35	0.584616	-0.147	0.880471	-0.496	0.342762	0.016	0.963319	-0.565	0.025122	-0.581	0.027308
ECs0637	carbon starvation protein	GeneID:916996	ECs0637	0.518	0.112157	-0.254	0.441159	-0.772	0.003078	-0.31	0.228414	-1.194	8e-06	-0.883	0.000152
ECs5382	hypothetical protein	GeneID:2693792	ECs5382	0.457	0.466109	0.382	0.635308	-0.075	0.890144	-0.289	0.470139	-1	0.003703	-0.711	0.036656
ECs0638	hypothetical protein	GeneID:916997	ECs0638	-0.226	0.656912	-0.365	0.530536	-0.139	0.760822	0.053	0.915575	0.303	0.344264	0.25	0.484981
ECs0639	aminotransferase	GeneID:916998	ECs0639	-0.037	0.944057	-0.182	0.765093	-0.146	0.708561	-0.034	0.935214	0.13	0.646903	0.164	0.602276
ECs0640	hypothetical protein	GeneID:916999	ECs0640	-0.193	0.498991	-0.254	0.429807	-0.06	0.819362	-0.179	0.522795	-0.273	0.180669	-0.094	0.696635
ECs0641	hypothetical protein	GeneID:917000	ECs0641	-0.485	0.140371	-0.732	0.035618	-0.246	0.408024	0.053	0.857282	0.13	0.516969	0.078	0.740819
ECs0642	LysR family transcriptional regulator	GeneID:917001	ECs0642	0.311	0.588881	-0.008	0.993461	-0.32	0.496766	0.007	0.99143	1.574	0.0007	1.567	0.001231
ECs0643	disulfide isomerase/thiol-disulfide oxidase	GeneID:917002	dsbG	-0.281	0.274971	-0.412	0.124353	-0.131	0.562434	-0.101	0.719144	-0.02	0.923606	0.081	0.709202
ECs0644	alkyl hydroperoxide reductase	GeneID:917003	ECs0644	-0.112	0.745817	-0.362	0.253179	-0.25	0.300038	-0.082	0.801878	-0.904	0.000413	-0.822	0.000957
ECs0645	alkyl hydroperoxide reductase	GeneID:917004	ECs0645	-0.561	0.112157	0.244	0.509666	0.805	0.004144	-0.244	0.377702	-0.856	0.000427	-0.612	0.00549
ECs0646	hypothetical protein	GeneID:917005	ECs0646	0.16	0.555174	0.713	0.009919	0.554	0.01541	-0.487	0.095101	-0.002	0.99165	0.485	0.018069
ECs0647	oxidoreductase	GeneID:917006	ECs0647	-0.102	0.862327	-0.495	0.36008	-0.393	0.335235	-1.093	0.051174	-1.968	3e-06	-0.875	0.004115
ECs5383	hypothetical protein	GeneID:2693760	ECs5383	-0.063	0.951719	0.698	0.479851	0.76	0.270814	0.915	0.213456	0.388	0.499381	-0.527	0.353558
ECs0648	hypothetical protein	GeneID:917007	ECs0648	0.216	0.773521	0.526	0.492081	0.31	0.572093	-0.957	0.054487	-1.94	9e-06	-0.983	0.0052
ECs0649	nucleoside diphosphate kinase regulator	GeneID:917008	ECs0649	0.715	0.11125	0.878	0.018032	0.163	0.615092	0.247	0.466962	-0.285	0.251457	-0.532	0.043518
ECs0650	ribonuclease I	GeneID:917009	ECs0650	-0.121	0.542925	0.104	0.676774	0.225	0.142934	-0.068	0.736126	-0.574	0.000545	-0.506	0.00166
ECs0651	hypothetical protein	GeneID:917010	ECs0651	-0.051	0.92563	-0.29	0.539913	-0.239	0.481896	0.212	0.577838	0.328	0.222502	0.116	0.710145
ECs0652	2-(5''-triphosphoribosyl)-3'-dephosphocoenzyme-A synthase	GeneID:917011	citG	0.054	0.948594	-0.335	0.737852	-0.389	0.53569	0.699	0.254468	0.994	0.029392	0.296	0.524672
ECs0653	2-(5''-triphosphoribosyl)-3'-dephosphocoenzyme-A synthase	GeneID:917013	citX	1.024	0.112157	-0.104	0.908322	-1.128	0.020244	1.172	0.131982	1.236	0.028479	0.064	0.913796
ECs0654	citrate lyase subunit alpha	GeneID:917014	ECs0654	-0.809	0.182507	-0.261	0.751647	0.548	0.284894	0.621	0.417396	1.091	0.051088	0.47	0.416347
ECs0655	citrate lyase subunit beta	GeneID:917015	ECs0655	-1.315	0.112157	-0.188	0.858899	1.126	0.071398	0.6	0.532862	1.067	0.108529	0.467	0.511659
ECs0656	citrate lyase subunit gamma	GeneID:917016	ECs0656	-0.921	0.223641	-0.256	0.810166	0.665	0.314344	1.432	0.127921	1.574	0.02115	0.141	0.845872
ECs0657	[citrate (pro-3S)-lyase] ligase	GeneID:917017	ECs0657	-0.31	0.606658	0.059	0.949965	0.369	0.452225	1.241	0.093138	1.645	0.002223	0.403	0.382228
ECs0658	sensor-type protein	GeneID:917018	ECs0658	0.139	0.641933	-0.467	0.120599	-0.606	0.015701	0.405	0.172314	0.483	0.028787	0.078	0.753452
ECs0659	two-component response regulator DpiA	GeneID:917019	dpiA	-0.386	0.143073	-0.297	0.2943	0.089	0.708544	0.268	0.351021	0.685	0.003318	0.417	0.061345
ECs0660	C4-dicarboxylate transporter DcuC	GeneID:917020	dcuC	-0.556	0.207861	0.595	0.212617	1.151	0.004424	0.536	0.223987	1.24	0.000719	0.703	0.031563
ECs0661	palmitoyl transferase	GeneID:917021	pagP	-0.105	0.699045	-1.093	0.000364	-0.988	0.000249	0.247	0.293157	-0.021	0.91373	-0.268	0.14395
ECs0662	cold shock protein CspE	GeneID:917022	cspE	0.911	0.143407	-0.281	0.720658	-1.192	0.020277	0.886	0.185969	-0.699	0.126179	-1.585	0.003019
ECs0663	camphor resistance protein CrcB	GeneID:917023	ccrB	0.143	0.606287	-0.054	0.891074	-0.197	0.369778	0.062	0.82343	-0.486	0.016122	-0.548	0.010071
ECs0664	amidase	GeneID:917024	ECs0664	-0.322	0.330904	-0.623	0.075845	-0.301	0.29116	-0.745	0.05869	-1.405	2.2e-05	-0.66	0.0124
ECs0665	twin arginine translocase E	GeneID:917025	tatE	0.615	0.173672	0.677	0.137379	0.062	0.881104	0.565	0.23954	-0.277	0.420276	-0.842	0.022606
ECs0666	lipoyl synthase	GeneID:917026	ECs0666	-0.08	0.840327	-0.081	0.863405	0	0.998673	0.34	0.25639	-0.181	0.409054	-0.521	0.024927
ECs0667	DNA-binding transcriptional regulator	GeneID:917027	ECs0667	-0.29	0.374203	0.421	0.213635	0.711	0.011764	0.518	0.114161	1.215	3.8e-05	0.697	0.004572
ECs0668	lipoate-protein ligase B	GeneID:917028	lipB	0.204	0.57231	0.328	0.393169	0.124	0.687047	0.632	0.094221	0.022	0.936813	-0.61	0.025021
ECs0669	hypothetical protein	GeneID:917029	ECs0669	0.603	0.17059	0.179	0.760402	-0.423	0.232664	0.482	0.301068	-1.306	0.00063	-1.788	4.4e-05
ECs0670	D-alanyl-D-alanine carboxypeptidase	GeneID:917030	ECs0670	-0.482	0.267182	-0.095	0.883301	0.387	0.268361	0.253	0.523397	0.466	0.104532	0.213	0.493657
ECs0671	rare lipoprotein A	GeneID:917032	ECs0671	-0.668	0.135944	-0.21	0.720987	0.458	0.180191	-0.045	0.923254	-0.349	0.246292	-0.303	0.336814
ECs0672	cell wall shape-determining protein	GeneID:917033	ECs0672	-0.171	0.5498	-0.021	0.965629	0.15	0.524014	-0.033	0.915143	-0.485	0.021001	-0.452	0.033965
ECs0673	penicillin-binding protein 2	GeneID:917034	ECs0673	0.413	0.212082	-0.065	0.892227	-0.478	0.074814	0.615	0.092193	-0.176	0.463491	-0.791	0.003439
ECs0674	23S rRNA (pseudouridine(1915)-N(3))-methyltransferase RlmH	GeneID:917035	ECs0674	-0.261	0.322148	0.297	0.302929	0.558	0.015293	0.119	0.680825	0.367	0.067639	0.248	0.241603
ECs0675	hypothetical protein	GeneID:917036	ECs0675	0.197	0.476709	0.298	0.313837	0.101	0.683411	0.214	0.418662	0.032	0.881869	-0.182	0.391155
ECs0676	PhpB	GeneID:917037	ECs0676	-0.051	0.868922	-0.464	0.069456	-0.413	0.044867	0.22	0.337801	-0.509	0.007256	-0.728	0.000619
ECs0677	nicotinic acid mononucleotide adenylyltransferase	GeneID:917038	nadD	-0.625	0.11125	-0.656	0.024543	-0.032	0.90107	-0.275	0.32198	-1.024	0.000107	-0.749	0.001668
ECs0678	DNA polymerase III subunit delta	GeneID:917039	holA	-0.793	0.11125	-0.437	0.321961	0.356	0.273318	-0.388	0.340436	-0.839	0.009155	-0.45	0.140515
ECs0679	LPS-assembly lipoprotein RlpB	GeneID:917040	ECs0679	0.063	0.829441	0.008	0.983569	-0.055	0.798984	0.056	0.836218	-1.009	2.1e-05	-1.065	1.2e-05
ECs0680	leucyl-tRNA synthetase	GeneID:917041	leuS	-1.118	0.11125	-0.531	0.36008	0.587	0.145837	-0.552	0.277162	-0.83	0.030244	-0.278	0.475427
ECs0681	hypothetical protein	GeneID:917042	ECs0681	0.073	0.776961	0.346	0.131068	0.274	0.12895	-0.177	0.475639	-0.435	0.020321	-0.257	0.160955
ECs0682	hypothetical protein	GeneID:917043	ECs0682	0.397	0.181935	-0.207	0.597155	-0.604	0.020979	0.121	0.621097	-0.395	0.032538	-0.516	0.010021
ECs0683	hypothetical protein	GeneID:917044	ECs0683	-0.073	0.936783	-0.542	0.501426	-0.469	0.424901	0.93	0.217394	1.539	0.006584	0.609	0.24187
ECs0684	hypothetical protein	GeneID:917045	ECs0684	-0.137	0.75664	-0.841	0.053509	-0.704	0.049556	0.25	0.666352	1.08	0.007101	0.83	0.036984
ECs0685	hypothetical protein	GeneID:917046	ECs0685	0.815	0.27162	-0.828	0.380402	-1.643	0.017699	-1.293	0.150119	1.925	0.000716	3.218	4.6e-05
ECs0686	tRNA ligase	GeneID:917047	ECs0686	0.212	0.684509	-1.19	0.038687	-1.402	0.005764	0.449	0.421554	1.99	3.9e-05	1.54	0.000462
ECs0689	molecular chaperone DnaK	GeneID:917050	ECs0689	-0.102	0.824148	-0.75	0.07326	-0.648	0.056086	0.235	0.551873	0.354	0.208401	0.119	0.716834
ECs0690	ribonucleoside hydrolase 1	GeneID:917051	rihA	-0.397	0.335824	0.583	0.186617	0.98	0.008366	-0.02	0.963319	-0.331	0.275202	-0.311	0.33966
ECs0691	glutamate/aspartate ABC transporter ATP-binding protein	GeneID:917052	ECs0691	-0.36	0.154376	-0.861	0.001818	-0.501	0.01647	-0.174	0.466325	-1.049	1.8e-05	-0.876	0.000112
ECs0692	glutamate/aspartate transport system permease	GeneID:917053	ECs0692	-0.605	0.112663	-0.985	0.007698	-0.38	0.183804	-0.667	0.085432	-0.993	0.000903	-0.326	0.238058
ECs0693	glutamate/aspartate transport system permease	GeneID:917054	ECs0693	-0.204	0.339923	-1.023	0.00017	-0.818	0.000284	-0.019	0.936962	-0.745	0.000163	-0.727	0.000236
ECs0694	glutamate and aspartate transporter subunit	GeneID:917055	ECs0694	-0.079	0.773521	-0.937	0.000541	-0.858	0.000279	-0.378	0.148114	-1.203	5e-06	-0.825	0.00019
ECs0695	apolipoprotein N-acyltransferase	GeneID:917056	lnt	-0.239	0.21206	-0.318	0.105255	-0.079	0.639902	-0.244	0.203957	-0.693	0.000105	-0.448	0.004172
ECs0696	transporter	GeneID:917057	ECs0696	-0.878	0.112157	-0.134	0.858899	0.744	0.047701	-0.569	0.261166	-0.88	0.021692	-0.311	0.413376
ECs0697	metalloprotease	GeneID:917058	ECs0697	-0.901	0.11125	-0.208	0.700642	0.693	0.037246	-0.407	0.34764	-1.089	0.002223	-0.682	0.035455
ECs0698	ATP-binding protein in pho regulon	GeneID:917059	ECs0698	-0.81	0.112157	-0.119	0.859424	0.692	0.054227	-0.476	0.308892	-0.658	0.058172	-0.182	0.622925
ECs0699	(dimethylallyl)adenosine tRNA methylthiotransferase	GeneID:917060	ECs0699	-0.161	0.528903	0.39	0.126604	0.551	0.010816	0.2	0.398916	-0.401	0.02553	-0.602	0.002409
ECs0700	2-octaprenyl-3-methyl-6-methoxy-1,4-benzoquinol hydroxylase	GeneID:917062	ubiF	-0.156	0.62831	-0.024	0.964479	0.132	0.627849	-0.061	0.842409	-0.917	0.000444	-0.856	0.001064
ECs5384	tRNA-Gln	GeneID:917064	glnX	1.075	0.18406	0.489	0.645783	-0.585	0.36753	0.175	0.835177	-0.245	0.682028	-0.421	0.507853
ECs5385	tRNA-Gln	GeneID:917065	glnV	1.122	0.11125	0.788	0.184982	-0.334	0.455699	0.66	0.218537	-0.052	0.90715	-0.712	0.092195
ECs5386	tRNA-Met	GeneID:917066	metU	1.127	0.11125	0.41	0.467895	-0.717	0.055149	0.89	0.104279	0.272	0.497655	-0.618	0.118809
ECs5387	tRNA-Gln	GeneID:917068	glnW	1.167	0.112157	0.269	0.765113	-0.898	0.088828	0.512	0.424843	0.277	0.572541	-0.235	0.665367
ECs5388	tRNA-Gln	GeneID:917070	glnU	1.191	0.117799	0.044	0.972795	-1.147	0.050149	0.268	0.757083	0.325	0.592726	0.057	0.937137
ECs5389	tRNA-Leu	GeneID:917071	leuW	1.261	0.112157	0.039	0.973578	-1.222	0.034219	0.231	0.810091	0.042	0.952993	-0.189	0.81521
ECs5390	tRNA-Met	GeneID:917072	metT	0.751	0.346762	0.041	0.976739	-0.71	0.291621	0.365	0.494269	-0.576	0.173385	-0.941	0.037742
ECs0704	asparagine synthetase B	GeneID:917073	asnB	-0.981	0.117799	-0.761	0.216679	0.22	0.683411	-0.406	0.544047	-1.252	0.011631	-0.846	0.07372
ECs0705	UMP phosphatase	GeneID:917074	ECs0705	-0.38	0.117799	0.056	0.865201	0.437	0.02164	-0.157	0.470069	-0.251	0.117494	-0.094	0.593918
ECs0706	transcriptional repressor of N-acetylglucosamine operon	GeneID:917075	ECs0706	-0.911	0.11125	-0.006	0.99401	0.905	0.020204	-0.67	0.152055	-0.42	0.207313	0.25	0.486847
ECs0707	N-acetylglucosamine-6-phosphate deacetylase	GeneID:917076	nagA	-0.753	0.112157	-0.055	0.930398	0.698	0.034304	-0.787	0.085432	-0.869	0.007047	-0.082	0.81521
ECs0708	glucosamine-6-phosphate deaminase	GeneID:917077	nagB	-1.126	0.11125	-0.649	0.268072	0.477	0.257414	-0.971	0.102263	-1.279	0.003684	-0.307	0.448155
ECs0709	PTS system N-acetyl glucosamine specific transporter subunit IIABC	GeneID:917078	ECs0709	-0.461	0.137994	-0.095	0.839718	0.367	0.12895	-0.473	0.127921	-0.657	0.006027	-0.184	0.440974
ECs0710	glutaminyl-tRNA synthetase	GeneID:917079	ECs0710	-0.999	0.11125	-0.095	0.88942	0.903	0.015868	-0.278	0.500964	-0.282	0.351962	-0.004	0.991373
ECs0713	hypothetical protein	GeneID:917082	ECs0713	-0.519	0.508103	-0.071	0.954932	0.448	0.505141	0.265	0.602853	-0.177	0.653524	-0.443	0.284176
ECs0714	ferric uptake regulator	GeneID:917083	fur	0.597	0.128195	0.418	0.298081	-0.179	0.594087	0.57	0.152055	0.366	0.187559	-0.204	0.50768
ECs0715	flavodoxin FldA	GeneID:917084	ECs0715	0.403	0.261436	0.206	0.646186	-0.197	0.524014	0.495	0.150721	0.776	0.00432	0.281	0.288197
ECs0716	LexA regulated protein	GeneID:917085	ECs0716	-1.031	0.11125	0.359	0.537524	1.39	0.003172	-0.257	0.678168	0.258	0.539984	0.515	0.260958
ECs0717	hypothetical protein	GeneID:917086	ECs0717	-0.589	0.11125	-0.001	0.998072	0.589	0.015611	-0.214	0.433879	0.121	0.554114	0.335	0.119253
ECs0718	replication initiation regulator SeqA	GeneID:917087	ECs0718	-0.49	0.204788	0.209	0.682835	0.699	0.028663	-0.102	0.799915	-0.393	0.141196	-0.291	0.297588
ECs0719	phosphoglucomutase	GeneID:917088	ECs0719	-1.053	0.117799	0.119	0.898399	1.173	0.024195	-0.58	0.335901	-0.691	0.117922	-0.111	0.831486
ECs0720	putrescine transporter	GeneID:917089	potE	-0.981	0.11125	-0.491	0.36202	0.489	0.196673	0.137	0.733213	0.328	0.233878	0.191	0.530583
ECs0721	ornithine decarboxylase	GeneID:917090	ECs0721	-1.623	0.11125	-0.102	0.941213	1.522	0.025631	0.433	0.526127	1.564	0.002925	1.131	0.024601
ECs0722	KdpE family transcriptional regulator	GeneID:917091	ECs0722	-0.212	0.489866	0.133	0.75035	0.345	0.159843	-0.347	0.245023	0.163	0.450085	0.511	0.032507
ECs0723	sensor protein KdpD	GeneID:917092	ECs0723	0.14	0.702368	0.089	0.858899	-0.051	0.864596	-0.431	0.173761	-0.485	0.039103	-0.054	0.85235
ECs0724	potassium-transporting ATPase subunit C	GeneID:917093	ECs0724	0.55	0.358886	0.13	0.890742	-0.42	0.40477	0.393	0.500088	0.347	0.428763	-0.046	0.928725
ECs0725	potassium-transporting ATPase subunit B	GeneID:917094	ECs0725	0.205	0.69059	-0.05	0.949982	-0.256	0.534249	0.304	0.456034	0.5	0.096295	0.196	0.553307
ECs0726	potassium-transporting ATPase subunit A	GeneID:917095	ECs0726	-0.426	0.422007	-0.531	0.386139	-0.105	0.841265	0.555	0.217394	0.974	0.005231	0.419	0.204586
ECs0727	potassium-transporting ATPase subunit F	GeneID:917096	kdpF	1.048	0.416437	1.248	0.383436	0.2	0.848162	1.063	0.2686	1.298	0.066725	0.235	0.753251
ECs0728	hypothetical protein	GeneID:917097	ECs0728	1.097	0.132813	-0.236	0.837211	-1.333	0.026855	0.057	0.937379	-0.218	0.663924	-0.274	0.611644
ECs0729	protein RhsC	GeneID:917098	ECs0729	0.129	0.67476	0.51	0.075845	0.381	0.092279	0.201	0.473524	0.45	0.033052	0.249	0.250308
ECs0730	hypothetical protein	GeneID:917099	ECs0730	0.374	0.467634	0.473	0.411163	0.099	0.824807	0.464	0.208929	0.59	0.03213	0.126	0.677781
ECs0731	H repeat-containing protein	GeneID:917100	ECs0731	0.584	0.322148	1.118	0.063604	0.534	0.22193	0.941	0.054487	0.998	0.002057	0.057	0.866662
ECs0732	hypothetical protein	GeneID:917101	ECs0732	-0.665	0.16239	-0.857	0.07994	-0.192	0.660883	-0.411	0.386472	-0.314	0.382656	0.097	0.819164
ECs0733	deoxyribodipyrimidine photolyase	GeneID:917102	ECs0733	-0.671	0.11125	-1.245	0.001405	-0.573	0.041664	-0.35	0.331942	-0.573	0.034767	-0.223	0.418934
ECs0734	transporter	GeneID:917103	ECs0734	0.193	0.568788	-0.232	0.574345	-0.425	0.116841	0.33	0.261417	0.175	0.438777	-0.155	0.521369
ECs0735	hydrolase-oxidase	GeneID:917104	ECs0735	-0.217	0.442343	-0.283	0.362674	-0.066	0.797489	-0.323	0.248042	-0.771	0.001226	-0.448	0.037855
ECs0736	carboxylase	GeneID:917105	ECs0736	-0.625	0.12482	-0.589	0.148274	0.035	0.923572	-0.728	0.084488	-0.697	0.015935	0.031	0.925213
ECs0737	carboxylase	GeneID:917106	ECs0737	-0.899	0.112157	-0.555	0.29146	0.344	0.417722	-0.908	0.085432	-0.85	0.018345	0.058	0.894793
ECs0738	LamB/YcsF family protein	GeneID:917107	ECs0738	-0.098	0.669295	-0.376	0.088994	-0.277	0.112982	-0.325	0.126492	-0.692	0.000227	-0.367	0.026746
ECs0739	endonuclease VIII	GeneID:917108	ECs0739	-0.182	0.474611	-0.311	0.254348	-0.128	0.564938	-0.295	0.234286	-0.224	0.216793	0.071	0.743558
ECs0740	transporter	GeneID:917109	ECs0740	0.61	0.124178	0.606	0.122985	-0.004	0.991618	0.388	0.390812	-0.151	0.684965	-0.539	0.152486
ECs0741	hypothetical protein	GeneID:917110	ECs0741	0.668	0.243722	0.079	0.936402	-0.589	0.212019	0.011	0.981755	-0.322	0.366365	-0.332	0.398496
ECs0742	chaperone	GeneID:917111	ECs0742	0.662	0.285885	0.006	0.996049	-0.656	0.202116	-0.492	0.381722	0.14	0.731022	0.632	0.164652
ECs0743	hypothetical protein	GeneID:917476	ECs0743	0.266	0.565102	-0.118	0.864355	-0.384	0.309313	0.258	0.444165	0.23	0.363093	-0.027	0.928582
ECs0744	fimbrial-like protein	GeneID:917475	ECs0744	1.131	0.121624	-0.057	0.965629	-1.188	0.03895	0.648	0.199732	1.315	0.001352	0.667	0.071352
ECs0745	type II citrate synthase	GeneID:917477	gltA	-0.65	0.127079	-0.761	0.075054	-0.111	0.77575	0.379	0.416382	0.544	0.118102	0.165	0.678358
ECs0746	succinate dehydrogenase cytochrome b556 large membrane subunit	GeneID:917493	sdhC	-0.816	0.269794	0.49	0.569892	1.306	0.033108	-0.187	0.807539	-0.188	0.726863	-0.001	0.999241
ECs0747	succinate dehydrogenase cytochrome b556 small membrane subunit	GeneID:917478	sdhD	-1.291	0.164318	0.02	0.988013	1.311	0.087092	-0.119	0.870861	-0.036	0.946427	0.082	0.894793
ECs0748	succinate dehydrogenase flavoprotein subunit	GeneID:917480	sdhA	-0.958	0.121049	-0.161	0.858899	0.797	0.094105	-0.012	0.985667	-0.222	0.669748	-0.211	0.712571
ECs0749	succinate dehydrogenase iron-sulfur subunit	GeneID:917482	sdhB	-1.039	0.12482	0.262	0.771465	1.301	0.018988	-0.143	0.871008	-0.283	0.640149	-0.14	0.844538
ECs0750	hypothetical protein	GeneID:917483	ECs0750	0.254	0.705957	0.11	0.903048	-0.144	0.7933	0.15	0.733213	-0.977	0.004655	-1.128	0.001961
ECs0751	2-oxoglutarate dehydrogenase subunit E1	GeneID:917481	sucA	-0.594	0.183053	-0.169	0.790217	0.425	0.229414	0.241	0.686724	-0.175	0.674093	-0.416	0.330402
ECs0752	dihydrolipoamide succinyltransferase	GeneID:917484	ECs0752	-1.03	0.112157	0.682	0.283384	1.712	0.001703	-0.208	0.782597	-0.395	0.44199	-0.187	0.743558
ECs0753	succinyl-CoA synthetase subunit beta	GeneID:917490	sucC	-1.265	0.114502	0.584	0.496175	1.849	0.005303	-0.299	0.757303	-0.65	0.317494	-0.351	0.619489
ECs0754	succinyl-CoA synthetase subunit alpha	GeneID:917489	ECs0754	-0.574	0.205664	1.012	0.034564	1.586	0.000587	0.072	0.915107	-0.583	0.162905	-0.655	0.13288
ECs0755	transcriptional regulator	GeneID:917485	ECs0755	0.07	0.925845	0.484	0.418231	0.414	0.333937	0.294	0.466276	1.568	3.1e-05	1.274	0.000281
ECs0756	cob(I)yrinic acid a,c-diamide adenosyltransferase	GeneID:917486	ECs0756	-0.207	0.76676	-0.627	0.388129	-0.42	0.460766	-0.173	0.776907	0.073	0.868961	0.246	0.612982
ECs0757	fumarate hydratase	GeneID:917487	ECs0757	-0.996	0.117799	-0.598	0.357238	0.398	0.473639	-0.795	0.198397	0.531	0.164764	1.327	0.007073
ECs0758	transporter	GeneID:917488	ECs0758	-1.562	0.127226	-0.621	0.588893	0.941	0.282341	-1.406	0.108301	0.733	0.128501	2.139	0.001888
ECs0759	hypothetical protein	GeneID:917499	ECs0759	0.664	0.405203	0.532	0.600715	-0.132	0.848162	0.049	0.941381	-0.399	0.400646	-0.448	0.389047
ECs0760	hypothetical protein	GeneID:917494	ECs0760	-0.551	0.315034	-0.033	0.972686	0.518	0.275387	-0.591	0.203957	-0.762	0.03461	-0.17	0.692463
ECs0761	3-methylaspartate ammonia-lyase	GeneID:917491	ECs0761	-0.728	0.121758	-0.186	0.759651	0.542	0.153731	-0.529	0.176758	-0.78	0.012628	-0.251	0.461356
ECs0762	glutamate mutase E	GeneID:917492	ECs0762	-0.622	0.325398	0.128	0.88945	0.75	0.156759	-0.486	0.358733	-0.061	0.882347	0.425	0.33243
ECs0763	glutamate mutase L	GeneID:917495	ECs0763	0.507	0.57009	-0.007	0.996049	-0.514	0.48101	-0.64	0.241679	-0.451	0.247625	0.19	0.703543
ECs0764	methylaspartate mutase subunit S	GeneID:917503	ECs0764	0.393	0.725466	0.244	0.870907	-0.149	0.869457	0.34	0.721794	1.855	0.003891	1.516	0.016338
ECs0766	hypothetical protein	GeneID:917498	ECs0766	0.346	0.845276	-1.051	0.589753	-1.396	0.27671	0.973	0.55989	0.191	0.888255	-0.782	0.556146
ECs0767	hypothetical protein	GeneID:917497	ECs0767	0.576	0.385758	-0.13	0.901654	-0.707	0.203356	0.585	0.358237	0.247	0.625767	-0.338	0.522427
ECs0768	cytochrome d terminal oxidase polypeptide subunit I	GeneID:917512	ECs0768	-1.293	0.126616	-0.455	0.672294	0.838	0.186829	-1.096	0.131982	-0.316	0.551975	0.781	0.130123
ECs0769	cytochrome d terminal oxidase polypeptide subunit II	GeneID:917500	ECs0769	-1.884	0.121624	-0.395	0.823844	1.489	0.093267	-1.388	0.172499	-0.281	0.722182	1.107	0.134646
ECs5391	hypothetical protein	GeneID:2693749	ECs5391	-1.238	0.138597	-0.139	0.909293	1.098	0.086305	-1.004	0.189912	-0.051	0.932424	0.952	0.097441
ECs0770	hypothetical protein	GeneID:917502	ECs0770	-1.389	0.11125	-0.27	0.776059	1.119	0.034304	-0.61	0.325645	-0.289	0.539159	0.321	0.514197
ECs0771	acyl-CoA thioester hydrolase YbgC	GeneID:917501	ECs0771	0.372	0.251833	0.225	0.561745	-0.147	0.608079	0.123	0.718647	-0.408	0.077175	-0.531	0.029452
ECs0772	colicin uptake protein TolQ	GeneID:917505	ECs0772	-0.331	0.260696	-0.133	0.740886	0.197	0.416057	-0.019	0.946868	0.128	0.514393	0.147	0.481987
ECs0773	colicin uptake protein TolR	GeneID:917504	ECs0773	-0.176	0.35906	-0.073	0.791474	0.104	0.531026	0.333	0.104353	-0.133	0.342594	-0.466	0.003283
ECs0774	cell envelope integrity inner membrane protein TolA	GeneID:917507	tolA	0.056	0.834066	-0.062	0.857536	-0.119	0.529683	0.28	0.201526	-0.493	0.003835	-0.773	0.000107
ECs0775	translocation protein TolB	GeneID:917506	tolB	-0.246	0.362619	0.146	0.682182	0.392	0.073884	-0.159	0.536489	-0.407	0.030823	-0.247	0.188668
ECs0776	peptidoglycan-associated outer membrane lipoprotein	GeneID:917510	ECs0776	0.116	0.695461	0.255	0.384716	0.139	0.545477	-0.097	0.702282	-0.137	0.430715	-0.041	0.846336
ECs0777	tol-pal system protein YbgF	GeneID:917508	ECs0777	-0.565	0.121758	-0.025	0.9671	0.541	0.051832	-0.015	0.968147	-0.406	0.099007	-0.391	0.122683
ECs5392	tRNA-Lys	GeneID:917509	lysT	1.179	0.11125	0.231	0.681944	-0.948	0.013551	0.238	0.591264	-0.375	0.230644	-0.613	0.063723
ECs5393	tRNA-Val	GeneID:917519	valT	1.223	0.112157	0.295	0.765969	-0.928	0.086333	0.378	0.60926	-0.007	0.99165	-0.385	0.511659
ECs5394	tRNA-Lys	GeneID:917522	lysW	1.197	0.11125	0.118	0.88945	-1.079	0.023404	0.494	0.386029	0.116	0.801288	-0.377	0.419523
ECs5395	tRNA-Val	GeneID:917524	valZ	1.155	0.112157	-0.182	0.858899	-1.337	0.016391	0.348	0.625659	0.238	0.648851	-0.111	0.861816
ECs5396	tRNA-Lys	GeneID:917513	lysY	1.183	0.11125	0.564	0.391399	-0.618	0.158719	0.599	0.293016	-0.081	0.867154	-0.68	0.142039
ECs5397	tRNA-Lys	GeneID:917514	lysZ	1.125	0.127534	0.475	0.611979	-0.65	0.240608	0.316	0.67939	-0.608	0.301885	-0.924	0.135651
ECs0778	quinolinate synthetase	GeneID:917516	ECs0778	-0.185	0.455152	-0.736	0.005609	-0.552	0.010997	-0.134	0.593106	-0.331	0.067746	-0.197	0.303125
ECs0779	protein PnuC	GeneID:917520	ECs0779	-0.042	0.883594	-0.351	0.129599	-0.308	0.090062	-0.101	0.666021	-1.009	1.2e-05	-0.909	3.6e-05
ECs0780	zinc transporter ZitB	GeneID:917515	ECs0780	-0.519	0.144735	-0.355	0.361604	0.164	0.607175	-0.773	0.054487	-1.127	0.00015	-0.354	0.151481
ECs0781	homeobox protein	GeneID:917518	ECs0781	0.655	0.11125	-0.393	0.108976	-1.048	9.2e-05	-0.09	0.83046	-2.156	0	-2.066	1e-06
ECs0782	phospho-2-dehydro-3-deoxyheptonate aldolase	GeneID:917531	ECs0782	-0.005	0.979999	-0.252	0.225227	-0.247	0.119355	-0.043	0.840858	-0.539	0.001197	-0.496	0.002506
ECs0783	2,3-bisphosphoglycerate-dependent phosphoglycerate mutase	GeneID:917517	gpmA	-0.442	0.117799	-0.526	0.046605	-0.085	0.707815	-0.121	0.722792	-1.077	0.000125	-0.956	0.000378
ECs0784	aldose 1-epimerase	GeneID:917521	galM	-0.271	0.315196	0.182	0.588083	0.453	0.042194	-0.357	0.179111	-0.48	0.016326	-0.124	0.539958
ECs0785	galactokinase	GeneID:917523	ECs0785	-0.443	0.313661	0.628	0.185191	1.072	0.007306	-0.717	0.118143	-0.659	0.044248	0.058	0.885622
ECs0786	galactose-1-phosphate uridylyltransferase	GeneID:917530	ECs0786	-1.677	0.11125	0.046	0.973618	1.722	0.019597	-1.563	0.102263	-0.237	0.71213	1.326	0.055672
ECs0787	UDP-galactose-4-epimerase	GeneID:917525	ECs0787	-1.23	0.11125	0.26	0.725778	1.489	0.003136	-0.905	0.114161	-0.184	0.651312	0.722	0.086009
ECs0788	molybdenum transport ATP-binding protein ModF	GeneID:917552	ECs0788	-0.521	0.112157	-0.273	0.392651	0.248	0.303419	-0.205	0.451037	-0.712	0.002297	-0.508	0.024889
ECs0789	ModE family transcriptional regulator	GeneID:917526	ECs0789	-0.016	0.948043	0.116	0.654084	0.132	0.439617	-0.145	0.469131	-0.548	0.001453	-0.403	0.014195
ECs0790	hypothetical protein	GeneID:917527	ECs0790	1.129	0.11445	1.149	0.086771	0.02	0.971976	0.124	0.842037	-0.254	0.550707	-0.378	0.39903
ECs0791	molybdate transporter periplasmic protein	GeneID:917528	modA	0.352	0.112157	0.63	0.002838	0.279	0.076844	0.066	0.760668	-0.158	0.296218	-0.225	0.161968
ECs0792	molybdate ABC transporter permease	GeneID:917529	modB	0.276	0.442343	0.353	0.374683	0.077	0.811943	-0.27	0.489696	-0.652	0.034083	-0.382	0.242479
ECs0793	molybdate transporter ATP-binding protein	GeneID:917533	modC	0.053	0.850775	0.158	0.571135	0.105	0.603486	-0.333	0.205243	-0.705	0.001826	-0.372	0.085648
ECs0794	phosphotransferase	GeneID:917532	ECs0794	-1.239	0.112157	-0.433	0.601433	0.806	0.143753	-0.657	0.344758	-0.151	0.776212	0.506	0.369975
ECs0795	6-phosphogluconolactonase	GeneID:917534	ECs0795	-0.889	0.112562	-0.583	0.276836	0.305	0.446851	-1.062	0.062456	-1.259	0.001559	-0.198	0.58375
ECs0796	LysR family transcriptional regulator	GeneID:917536	ECs0796	-0.149	0.771192	-0.695	0.168732	-0.545	0.174334	-0.005	0.992078	0.711	0.027695	0.716	0.039494
ECs0797	hypothetical protein	GeneID:917538	ECs0797	0.813	0.456207	0.829	0.52091	0.016	0.985586	1.097	0.319191	3.392	0.000136	2.295	0.002096
ECs0798	membrane pump protein	GeneID:917537	ECs0798	1.258	0.154244	-0.115	0.940186	-1.373	0.057962	0.355	0.662227	0.957	0.078516	0.602	0.292592
ECs0799	hypothetical protein	GeneID:917535	ECs0799	-0.033	0.940123	-0.415	0.318346	-0.382	0.224191	0.236	0.444165	0.249	0.281639	0.012	0.96614
ECs0800	pectinesterase	GeneID:917540	ECs0800	-0.331	0.151812	-0.312	0.191015	0.019	0.925795	0.293	0.203597	-0.36	0.039914	-0.653	0.001241
ECs0801	excisionase	GeneID:917539	ECs0801	0.691	0.214573	-0.399	0.602749	-1.09	0.026553	0.5	0.247832	0.622	0.054438	0.122	0.737333	phage_region_3
ECs0802	hypothetical protein	GeneID:917541	ECs0802	0.914	0.434937	-0.481	0.797782	-1.395	0.159669	0.849	0.345244	3.16	3.4e-05	2.311	0.000412	phage_region_3
ECs0804	hypothetical protein	GeneID:917548	ECs0804	0.602	0.303489	-0.649	0.386737	-1.251	0.023357	0.597	0.257664	1.971	4.4e-05	1.374	0.001139	phage_region_3
ECs0805	hypothetical protein	GeneID:917542	ECs0805	0.298	0.798714	-0.994	0.454804	-1.292	0.165238	0.162	0.833176	7.322	0	7.16	0	phage_region_3
ECs0806	hypothetical protein	GeneID:917543	ECs0806	1.141	0.112185	0.095	0.929532	-1.045	0.044534	0.326	0.479996	7.153	0	6.828	0	phage_region_3
ECs0807	hypothetical protein	GeneID:917546	ECs0807	-0.389	0.633542	-0.895	0.311876	-0.505	0.48373	0.582	0.355671	4.938	0	4.356	0	phage_region_3
ECs0808	hypothetical protein	GeneID:917547	ECs0808	0.065	0.965022	-0.449	0.835864	-0.515	0.683411	-0.637	0.718803	3.57	0.000942	4.206	0.000629	phage_region_3
ECs0809	exonuclease	GeneID:917544	ECs0809	-0.033	0.970462	-0.104	0.938973	-0.071	0.927648	-0.234	0.718592	6.826	0	7.06	0	phage_region_3
ECs5398	hypothetical protein	GeneID:2693773	ECs5398	-0.542	0.61348	-0.92	0.464353	-0.378	0.715275	0.064	0.934297	6.83	0	6.766	0	phage_region_3
ECs0810	protein NinE	GeneID:917551	ECs0810	1.182	0.399601	1.12	0.50551	-0.062	0.959008	-1.166	0.348572	6.537	0	7.703	0	phage_region_3
ECs0811	protein NinF	GeneID:917550	ECs0811	-0.094	0.954372	0.252	0.900011	0.345	0.782919	-0.29	0.833261	0.312	0.735109	0.602	0.551798	phage_region_3
ECs0812	protein NinG	GeneID:917549	ECs0812	1.034	0.431986	0.644	0.727642	-0.39	0.727965	0.079	0.946868	4.4	2e-06	4.32	5e-06	phage_region_3
ECs0813	serine/threonin protein phosphatase	GeneID:917554	ECs0813	0.405	0.73814	-0.75	0.605425	-1.155	0.2185	0.411	0.652209	0.554	0.392018	0.143	0.85695	phage_region_3
ECs0814	outer membrane protein	GeneID:917556	ECs0814	-0.521	0.431311	0.937	0.167758	1.458	0.011133	0.513	0.445447	3.464	4e-06	2.952	2.3e-05	phage_region_3
ECs0815	anti-termination protein	GeneID:917555	ECs0815	0.422	0.210207	-0.443	0.251818	-0.864	0.006445	-0.014	0.962769	-0.496	0.024719	-0.482	0.035086	phage_region_3
ECs0816	hypothetical protein	GeneID:917576	ECs0816	0.697	0.395463	-0.173	0.895496	-0.871	0.201896	0.835	0.106629	-0.014	0.973163	-0.849	0.032981	phage_region_3
ECs0818	holin	GeneID:917559	ECs0818	0.753	0.218511	-0.151	0.880376	-0.904	0.075355	0.256	0.680988	1.022	0.01551	0.766	0.072653	phage_region_3
ECs0819	endolysin	GeneID:917557	ECs0819	-0.071	0.919757	-0.972	0.091281	-0.901	0.055422	0.864	0.098274	1.043	0.005696	0.179	0.622767	phage_region_3
ECs0820	endopeptidase	GeneID:917558	ECs0820	0.478	0.373019	-0.551	0.411728	-1.029	0.031904	0.382	0.437556	0.059	0.886359	-0.323	0.430417	phage_region_3
ECs0822	hypothetical protein	GeneID:917574	ECs0822	0.724	0.580394	-0.434	0.837211	-1.158	0.27865	0.102	0.936915	-0.047	0.95962	-0.149	0.894793	phage_region_3
ECs0823	hypothetical protein	GeneID:917563	ECs0823	0.621	0.678475	-0.045	0.983896	-0.666	0.577056	-1.196	0.376549	-1.087	0.277487	0.11	0.934521	phage_region_3
ECs0824	hypothetical protein	GeneID:917565	ECs0824	-0.827	0.236273	-0.809	0.297254	0.019	0.977297	-0.355	0.58372	-0.744	0.122585	-0.388	0.488376	phage_region_3
ECs0825	terminase large subunit	GeneID:917567	ECs0825	-0.037	0.957361	0.001	0.998072	0.038	0.946965	-0.142	0.789034	-0.867	0.036935	-0.725	0.100292	phage_region_3
ECs0826	hypothetical protein	GeneID:917601	ECs0826	-0.417	0.821374	0.938	0.603412	1.356	0.268176	-1.264	0.379793	-0.057	0.958028	1.207	0.310255	phage_region_3
ECs0827	portal protein	GeneID:917561	ECs0827	0.359	0.55865	-0.07	0.944854	-0.428	0.39717	-0.291	0.544467	-0.247	0.484535	0.044	0.920326	phage_region_3
ECs0828	hypothetical protein	GeneID:917564	ECs0828	-0.252	0.917031	-0.479	0.858899	-0.228	0.887063	1.438	0.366095	1.295	0.28803	-0.143	0.914209	phage_region_3
ECs0829	protease/scaffold protein	GeneID:917566	ECs0829	0.446	0.192158	0.174	0.717777	-0.272	0.331419	-0.094	0.76246	-0.2	0.360315	-0.106	0.678677	phage_region_3
ECs0830	hypothetical protein	GeneID:917568	ECs0830	-0.798	0.535696	-0.709	0.664938	0.089	0.943539	0.125	0.91257	-1.531	0.086696	-1.656	0.080569	phage_region_3
ECs0831	hypothetical protein	GeneID:917570	ECs0831	-0.87	0.222058	-0.666	0.405308	0.204	0.773569	-0.86	0.186936	-0.548	0.229097	0.312	0.583736	phage_region_3
ECs0832	minor tail protein	GeneID:917569	ECs0832	-0.046	0.948043	0.175	0.846982	0.221	0.673721	-0.436	0.363773	-0.521	0.152186	-0.084	0.864692	phage_region_3
ECs0833	minor tail protein	GeneID:917571	ECs0833	-1.521	0.11125	-1.004	0.13589	0.517	0.413101	-1.197	0.076374	-0.593	0.141711	0.604	0.222593	phage_region_3
ECs0834	major tail protein	GeneID:917575	ECs0834	-0.293	0.372391	0.322	0.36835	0.615	0.025631	-0.252	0.347888	-0.375	0.068645	-0.123	0.602472	phage_region_3
ECs0835	minor tail protein	GeneID:917572	ECs0835	-0.086	0.945302	-0.687	0.617707	-0.601	0.53556	-0.884	0.360489	-0.847	0.240013	0.037	0.969835	phage_region_3
ECs0836	minor tail protein	GeneID:917581	ECs0836	-0.029	0.979358	-0.372	0.808885	-0.344	0.715585	-1.754	0.108301	-1.913	0.019079	-0.16	0.888666	phage_region_3
ECs0837	tail length tape measure protein	GeneID:917573	ECs0837	-0.103	0.806139	-0.615	0.121774	-0.512	0.107144	-0.091	0.779809	-0.994	0.0006	-0.903	0.001871	phage_region_3
ECs0838	minor tail protein	GeneID:917577	ECs0838	0.113	0.92786	-2.361	0.040701	-2.474	0.013866	-0.054	0.95131	0.023	0.971444	0.076	0.916565	phage_region_3
ECs0839	minor tail protein	GeneID:917583	ECs0839	-0.217	0.696325	-0.248	0.720237	-0.031	0.948272	-0.091	0.842626	-0.241	0.453077	-0.15	0.69145	phage_region_3
ECs0840	tail assembly protein	GeneID:917579	ECs0840	0.98	0.333791	0.806	0.517605	-0.175	0.841514	-1.016	0.240346	-0.868	0.161979	0.148	0.866662	phage_region_3
ECs0841	tail assembly protein	GeneID:917580	ECs0841	0.171	0.88303	-0.761	0.504248	-0.932	0.238436	0.292	0.76246	1.133	0.073195	0.841	0.200787	phage_region_3
ECs0842	host specificity protein	GeneID:917578	ECs0842	0.613	0.117963	0.226	0.644362	-0.387	0.190505	-0.152	0.622076	-1.027	0.000288	-0.875	0.001577	phage_region_3
ECs0843	outer membrane protein	GeneID:917582	ECs0843	0.142	0.855341	-0.192	0.853057	-0.334	0.555848	0.583	0.31621	1.324	0.003485	0.742	0.077451	phage_region_3
ECs0844	tail fiber protein	GeneID:917584	ECs0844	0.312	0.669295	-0.387	0.678025	-0.699	0.221298	0.69	0.224199	0.948	0.024521	0.258	0.548749	phage_region_3
ECs0845	hypothetical protein	GeneID:917586	ECs0845	0.442	0.223689	0.048	0.937811	-0.394	0.187323	0.745	0.054487	4.657	0	3.912	0	phage_region_3
ECs0846	hypothetical protein	GeneID:917585	ECs0846	0.158	0.771216	0.234	0.716976	0.075	0.862167	1.029	0.077755	1.964	4.6e-05	0.935	0.014351	phage_region_3
ECs0847	hypothetical protein	GeneID:917594	ECs0847	-0.017	0.96643	0.351	0.383495	0.368	0.208634	0.571	0.112809	0.987	0.000718	0.416	0.105046	phage_region_3
ECs0848	hypothetical protein	GeneID:917591	ECs0848	0.613	0.254103	0.44	0.500461	-0.173	0.706619	0.417	0.37605	1.775	3.5e-05	1.358	0.000505	phage_region_3
ECs0849	hypothetical protein	GeneID:917597	ECs0849	0.388	0.463976	0.08	0.923609	-0.308	0.485805	-0.131	0.803283	2.048	3e-06	2.179	5e-06	phage_region_3
ECs0850	hypothetical protein	GeneID:917593	ECs0850	0.463	0.158187	-0.389	0.281055	-0.851	0.004616	0.446	0.182124	0.824	0.002274	0.378	0.130185	phage_region_3
ECs0851	kinase inhibitor protein	GeneID:917596	ECs0851	0.744	0.158623	-0.064	0.93599	-0.808	0.056092	0.325	0.578979	-0.314	0.443125	-0.638	0.129682
ECs0852	adenosylmethionine--8-amino-7-oxononanoate aminotransferase BioA	GeneID:917588	ECs0852	0.392	0.507691	0.235	0.780391	-0.157	0.762958	0.572	0.234981	0.426	0.234577	-0.146	0.720487
ECs0853	biotin synthase	GeneID:917589	ECs0853	-0.196	0.773065	-0.133	0.882899	0.063	0.91012	0.266	0.561628	0.316	0.3412	0.05	0.901086
ECs0854	8-amino-7-oxononanoate synthase	GeneID:917598	ECs0854	0.088	0.93445	-0.28	0.814152	-0.368	0.603471	0.571	0.353274	0.876	0.054156	0.305	0.52002
ECs0855	biotin biosynthesis protein BioC	GeneID:917590	ECs0855	0.333	0.608505	0.018	0.985917	-0.314	0.561313	0.576	0.227297	0.716	0.042056	0.14	0.719819
ECs0856	dithiobiotin synthetase	GeneID:917592	bioD	0.256	0.657355	0.275	0.707107	0.019	0.969503	0.166	0.736126	0.452	0.172881	0.286	0.436462
ECs0857	excinuclease ABC subunit B	GeneID:917595	ECs0857	-0.564	0.114777	1.106	0.003076	1.67	2.8e-05	-0.716	0.085432	-0.372	0.168473	0.344	0.208142
ECs0858	structural protein	GeneID:917602	ECs0858	0.286	0.263975	-0.287	0.309388	-0.573	0.011426	0.145	0.586574	-0.546	0.00733	-0.691	0.001627
ECs0859	molybdenum cofactor biosynthesis protein A	GeneID:917600	moaA	0.36	0.265387	0.415	0.220242	0.055	0.854546	-0.036	0.918898	-0.617	0.009871	-0.582	0.014991
ECs0860	molybdenum cofactor biosynthesis protein B	GeneID:917603	ECs0860	-0.24	0.523012	0.375	0.35414	0.615	0.040412	-0.562	0.113688	-0.566	0.027227	-0.004	0.98994
ECs0861	molybdenum cofactor biosynthesis protein MoaC	GeneID:917613	moaC	-0.414	0.29169	0.201	0.706707	0.615	0.056697	-0.593	0.145765	-0.548	0.062691	0.045	0.898828
ECs0862	molybdopterin synthase small subunit	GeneID:917604	moaD	-0.416	0.194308	0.126	0.778002	0.543	0.041446	-0.446	0.237719	-0.738	0.015782	-0.292	0.369975
ECs0863	molybdopterin guanine dinucleotide biosynthesis protein MoaE	GeneID:917599	moaE	-0.445	0.247261	-0.441	0.288892	0.005	0.989512	-0.517	0.186695	-0.234	0.413184	0.283	0.360491
ECs0864	hypothetical protein	GeneID:917612	ECs0864	0.299	0.395741	0.221	0.609525	-0.079	0.807165	-0.255	0.544047	-0.935	0.003827	-0.68	0.026037
ECs0865	hypothetical protein	GeneID:917605	ECs0865	0.762	0.119359	0.052	0.949965	-0.71	0.061573	0.768	0.104056	1.709	3.1e-05	0.941	0.00439
ECs0866	hypothetical protein	GeneID:917606	ECs0866	-0.082	0.891589	-0.623	0.245288	-0.54	0.191244	-0.718	0.067597	-1.036	0.000499	-0.318	0.244221
ECs0867	cardiolipin synthase 2	GeneID:917609	ECs0867	-0.444	0.289814	-1.363	0.006005	-0.919	0.023357	-1.14	0.037603	-1.328	0.000143	-0.188	0.542144
ECs0868	hypothetical protein	GeneID:917610	ECs0868	-0.135	0.719689	-1.094	0.004928	-0.959	0.00414	-0.634	0.069511	-1.007	0.000227	-0.373	0.11096
ECs0869	hypothetical protein	GeneID:917607	ECs0869	1.144	0.11125	0.298	0.599911	-0.845	0.02589	0.321	0.473295	-1.003	0.005317	-1.323	0.000783
ECs0870	hypothetical protein	GeneID:917635	ECs0870	-0.767	0.11125	-0.46	0.290862	0.307	0.373172	-0.539	0.164143	-1.37	0.00014	-0.831	0.00826
ECs0871	hypothetical protein	GeneID:917608	ECs0871	-0.018	0.954258	-0.345	0.239614	-0.327	0.142581	-0.407	0.11542	-0.945	8.6e-05	-0.538	0.010599
ECs0872	ABC transporter ATP-binding protein	GeneID:917634	ECs0872	-0.481	0.143632	-0.551	0.101846	-0.07	0.818571	-0.518	0.119356	-0.781	0.003062	-0.263	0.305086
ECs0873	hypothetical protein	GeneID:917611	ECs0873	-0.28	0.435728	-0.342	0.39463	-0.062	0.851783	-0.549	0.132657	-0.866	0.003029	-0.316	0.260633
ECs0874	DNA-binding transcriptional regulator	GeneID:917615	ECs0874	-0.156	0.587984	-0.004	0.993461	0.152	0.525085	-0.337	0.186671	-1	6.6e-05	-0.663	0.003127
ECs0875	ATP-dependent RNA helicase RhlE	GeneID:917614	ECs0875	-0.28	0.402847	0.345	0.354105	0.625	0.025927	-0.26	0.416063	1.035	0.000286	1.295	4.8e-05
ECs0876	hypothetical protein	GeneID:917617	ECs0876	-0.075	0.919626	0.556	0.324443	0.632	0.127367	0.265	0.593491	0.984	0.007203	0.719	0.046753
ECs0877	ATP-dependent DNA helicase DinG	GeneID:917619	dinG	0.063	0.823684	1.603	3e-06	1.54	1e-06	-0.028	0.914647	0.897	4.7e-05	0.925	4.6e-05
ECs0878	glycosyl transferase family protein	GeneID:917616	ECs0878	-0.213	0.458337	0.515	0.073705	0.728	0.004424	-0.045	0.886271	0.23	0.264945	0.274	0.213699
ECs0879	hypothetical protein	GeneID:917618	ECs0879	-0.129	0.649807	-0.382	0.174096	-0.253	0.254962	-0.31	0.208929	-0.003	0.988012	0.307	0.101776
ECs0880	hypothetical protein	GeneID:917624	ECs0880	0.976	0.149273	1.628	0.018211	0.651	0.181257	0.086	0.881166	0.804	0.043394	0.718	0.078794
ECs0881	hypothetical protein	GeneID:917620	ECs0881	0.354	0.277353	0.1	0.842803	-0.254	0.350415	0.031	0.94199	-0.858	0.004341	-0.889	0.003735
ECs0882	hydroxylase	GeneID:917621	ECs0882	-0.139	0.688498	0.061	0.895648	0.2	0.458317	-0.001	0.998171	-0.563	0.006335	-0.562	0.008421
ECs0883	catecholate siderophore receptor Fiu	GeneID:917629	ECs0883	0.607	0.244887	0.5	0.409033	-0.107	0.816977	-0.247	0.448378	-0.921	0.001398	-0.674	0.015072
ECs0884	hypothetical protein	GeneID:917622	ECs0884	0.688	0.119045	0.118	0.858899	-0.569	0.090287	-0.092	0.824211	-2.873	0	-2.781	0
ECs0885	23S rRNA (adenine(1618)-N(6))-methyltransferase	GeneID:917626	ECs0885	-0.055	0.8555	-0.085	0.816362	-0.03	0.895714	0.444	0.096697	0.149	0.422136	-0.295	0.121237
ECs0886	hypothetical protein	GeneID:917623	ECs0886	0.146	0.75664	-0.648	0.152908	-0.795	0.029468	-0.397	0.274204	-1.261	0.000199	-0.864	0.00439
ECs0887	glutamine ABC transporter ATP-binding protein	GeneID:917625	glnQ	-0.517	0.143632	-1.348	0.000576	-0.831	0.004493	0.016	0.957665	-1.057	8.4e-05	-1.072	8.2e-05
ECs0888	glutamine ABC transporter permease	GeneID:917627	glnP	-0.736	0.117124	-1.159	0.010027	-0.423	0.202781	-0.367	0.347888	-1.116	0.001364	-0.749	0.023654
ECs0889	glutamine ABC transporter periplasmic protein	GeneID:917628	glnH	-0.999	0.117799	-0.993	0.101765	0.006	0.991439	-0.346	0.498477	-1.384	0.000909	-1.039	0.006951
ECs0890	DNA starvation/stationary phase protection protein Dps	GeneID:917630	ECs0890	0.564	0.22278	-0.677	0.137542	-1.241	0.002871	0.113	0.852833	-1.492	0.000927	-1.605	0.000564
ECs0891	threonine and homoserine efflux system	GeneID:917633	ECs0891	0.551	0.182858	0.221	0.690254	-0.33	0.328182	0.272	0.486996	-0.316	0.289872	-0.588	0.063082
ECs0892	outer membrane protein X	GeneID:917632	ompX	0.788	0.149929	0.188	0.805768	-0.6	0.169549	-0.105	0.859495	-0.463	0.2356	-0.359	0.386242
ECs0893	hypothetical protein	GeneID:917631	ECs0893	-0.031	0.920213	-0.077	0.807515	-0.047	0.816249	0.622	0.051569	0.228	0.182445	-0.394	0.030334
ECs0894	manganese transport regulator MntR	GeneID:917636	ECs0894	0.286	0.254103	-0.25	0.388584	-0.536	0.015685	-0.022	0.934297	-1.281	2e-06	-1.259	3e-06
ECs0895	hypothetical protein	GeneID:917639	ECs0895	0.032	0.937669	0.166	0.68986	0.134	0.628781	-0.159	0.538089	-0.837	0.000354	-0.678	0.002594
ECs0896	hypothetical protein	GeneID:917644	ECs0896	-0.369	0.246802	-0.496	0.126146	-0.127	0.646274	-0.178	0.561628	0.517	0.02585	0.694	0.004887
ECs0897	ABC-F family ATPase	GeneID:917637	ECs0897	-0.355	0.205482	-0.099	0.808885	0.256	0.257682	-0.054	0.860182	-0.459	0.030093	-0.405	0.057608
ECs0898	hypothetical protein	GeneID:917647	ECs0898	0.092	0.790438	-0.959	0.005402	-1.051	0.000836	-0.158	0.65487	0.361	0.147382	0.52	0.045655
ECs0899	hypothetical protein	GeneID:917640	ECs0899	-0.131	0.729	-2.323	1.1e-05	-2.192	6e-06	0.239	0.466401	0.721	0.00636	0.482	0.060196
ECs0902	pyruvate formate-lyase 2 activating enzyme	GeneID:917645	ECs0902	-0.054	0.920421	-0.32	0.473602	-0.266	0.411702	0.387	0.49728	0.803	0.050807	0.417	0.332846
ECs0903	fructose-6-phosphate aldolase	GeneID:917642	ECs0903	0.116	0.712578	-0.941	0.003253	-1.057	0.0004	0.27	0.431485	-0.312	0.2459	-0.582	0.042891
ECs0904	molybdopterin biosynthesis protein MoeB	GeneID:917657	ECs0904	-0.426	0.205482	0.24	0.546409	0.666	0.020545	-0.448	0.197395	0.251	0.304595	0.7	0.01162
ECs0905	molybdopterin biosynthesis protein MoeA	GeneID:917643	ECs0905	-0.899	0.112157	0.528	0.32585	1.427	0.002377	-0.55	0.272355	0.462	0.198051	1.012	0.012574
ECs0908	glutathione transporter ATP-binding protein	GeneID:917648	ECs0908	-0.032	0.952758	-0.015	0.984247	0.018	0.967449	-0.247	0.580884	-0.334	0.296995	-0.087	0.8249
ECs0909	transporter	GeneID:917655	ECs0909	-0.334	0.459675	-0.392	0.448578	-0.058	0.889351	0.293	0.488956	-0.296	0.3412	-0.589	0.070309
ECs0910	transport system permease	GeneID:917654	ECs0910	0.302	0.500541	-0.405	0.448003	-0.707	0.060741	0.702	0.08993	0.065	0.828628	-0.637	0.030942
ECs0911	transport system permease	GeneID:917649	ECs0911	0.471	0.337899	0.219	0.760402	-0.252	0.555964	0.949	0.054487	0.332	0.244822	-0.617	0.036861
ECs0912	hypothetical protein	GeneID:917651	ECs0912	0.503	0.251833	0.324	0.545945	-0.179	0.646003	1.081	0.052811	1.392	0.000212	0.311	0.318277
ECs0913	hypothetical protein	GeneID:917650	ECs0913	0.705	0.170402	0.077	0.924898	-0.628	0.126262	1.335	0.051569	1.595	0.000251	0.26	0.465853
ECs0914	hypothetical protein	GeneID:917653	ECs0914	-1.423	0.249346	-0.328	0.858899	1.095	0.309662	-0.071	0.950272	0.575	0.428763	0.646	0.423061
ECs5399	hypothetical protein	GeneID:2693752	ECs5399	0.583	0.11445	0.381	0.293156	-0.202	0.469569	0.528	0.12165	0.111	0.649827	-0.417	0.095495
ECs5400	hypothetical protein	GeneID:2693753	ECs5400	0.46	0.222058	0.178	0.735132	-0.282	0.36637	0.318	0.364875	-0.178	0.506612	-0.496	0.072267
ECs0915	ribosomal protein S12 methylthiotransferase	GeneID:917659	rimO	-0.458	0.156716	-0.143	0.746581	0.315	0.220807	0.169	0.598312	0.149	0.518339	-0.02	0.940408
ECs0916	biofilm formation regulatory protein BssR	GeneID:917658	bssR	0.656	0.126462	0.755	0.070417	0.099	0.797022	0.17	0.774983	-1.118	0.007054	-1.289	0.00313
ECs0917	dehydrogenase	GeneID:917664	ECs0917	-0.353	0.327041	-0.065	0.903008	0.288	0.351531	-0.519	0.112933	-0.583	0.0152	-0.064	0.812525
ECs0918	transferase	GeneID:917656	ECs0918	-0.48	0.112157	-0.287	0.31325	0.193	0.367694	-0.174	0.540097	-0.49	0.020021	-0.316	0.125818
ECs0919	D-alanyl-D-alanine carboxypeptidase	GeneID:917665	ECs0919	-0.706	0.112157	-0.932	0.018211	-0.226	0.468679	-0.667	0.111108	-1.165	0.000611	-0.498	0.083366
ECs0920	DeoR family transcriptional regulator	GeneID:917661	ECs0920	-0.356	0.218128	-0.086	0.848964	0.27	0.250435	-0.098	0.748359	-0.245	0.241036	-0.147	0.517655
ECs0921	undecaprenyl pyrophosphate phosphatase	GeneID:917663	ECs0921	-0.111	0.631647	-0.541	0.019147	-0.431	0.022233	-0.257	0.261417	0.448	0.010878	0.705	0.000604
ECs0922	proton motive force efflux pump	GeneID:917662	ECs0922	0.191	0.4447	-0.68	0.012667	-0.872	0.000658	-0.054	0.836292	-0.366	0.04534	-0.311	0.100806
ECs0923	hypothetical protein	GeneID:917667	ECs0923	-0.064	0.878452	-0.262	0.505593	-0.198	0.490366	0.328	0.296832	0.196	0.41533	-0.132	0.619945
ECs0924	hypothetical protein	GeneID:917672	ECs0924	-0.509	0.206383	-0.246	0.629668	0.264	0.444703	-0.01	0.980581	-0.441	0.135349	-0.431	0.164544
ECs0925	DeoR family transcriptional regulator	GeneID:917671	ECs0925	0.11	0.702418	-0.338	0.238735	-0.447	0.042774	0.23	0.310909	-0.001	0.997454	-0.23	0.205385
ECs0926	DeoR family transcriptional regulator	GeneID:917666	ECs0926	0.159	0.560295	0.079	0.851935	-0.08	0.737861	0.055	0.83271	-0.298	0.096331	-0.353	0.064995
ECs0927	hypothetical protein	GeneID:917673	ECs0927	-0.128	0.553685	-0.695	0.002169	-0.567	0.002651	-0.077	0.723655	-0.168	0.254883	-0.091	0.57229
ECs0928	hypothetical protein	GeneID:917668	ECs0928	0.486	0.121758	0.316	0.335094	-0.17	0.499652	0.04	0.918639	-0.298	0.251688	-0.338	0.228237
ECs0929	glutaredoxin	GeneID:917669	grxA	1.141	0.11125	0.373	0.562758	-0.768	0.065549	0.285	0.58775	-0.603	0.124143	-0.888	0.033929
ECs0930	hypothetical protein	GeneID:917670	ECs0930	0.463	0.28499	-0.077	0.909293	-0.541	0.133669	0.221	0.601487	-0.22	0.492436	-0.441	0.183537
ECs0931	nitroreductase A	GeneID:917693	ECs0931	-0.303	0.289086	-0.3	0.350689	0.002	0.993024	-0.555	0.08993	-0.267	0.208685	0.288	0.213374
ECs0932	ribosomal protein S6 modification protein	GeneID:917687	ECs0932	0.27	0.433977	0.159	0.737153	-0.111	0.715374	0.121	0.733394	-0.422	0.096203	-0.544	0.043215
ECs0933	sensory transduction regulator	GeneID:917677	ECs0933	-0.057	0.91387	1.059	0.008916	1.116	0.002074	0.437	0.233759	0.687	0.015858	0.249	0.389171
ECs0934	putrescine ABC transporter periplasmic-binding protein	GeneID:917675	ECs0934	-0.2	0.579684	-0.182	0.690254	0.018	0.956436	-0.656	0.08993	-0.685	0.01099	-0.03	0.918023
ECs0935	putrescine transporter ATP-binding protein	GeneID:917674	potG	-0.285	0.633542	-0.416	0.551038	-0.132	0.809828	-1.029	0.054487	-0.726	0.021329	0.303	0.366277
ECs0936	putrescine ABC transporter membrane protein	GeneID:917676	ECs0936	0.203	0.771192	-0.067	0.949239	-0.27	0.623729	-0.225	0.58432	-0.219	0.465447	0.006	0.987588
ECs0937	putrescine ABC transporter membrane protein	GeneID:917680	ECs0937	0.068	0.937669	-0.126	0.895496	-0.194	0.737861	-0.34	0.429922	-0.831	0.017548	-0.49	0.172413
ECs0938	hypothetical protein	GeneID:917683	ECs0938	0.184	0.767894	-0.262	0.745604	-0.446	0.351964	-0.159	0.722451	-1.097	0.002959	-0.937	0.011452
ECs0939	23S rRNA (uracil(747)-C(5))-methyltransferase RlmC	GeneID:917679	rumB	-0.204	0.50403	0.103	0.815237	0.307	0.20991	0.067	0.842626	-0.318	0.176702	-0.386	0.126365
ECs0940	PTS system ascorbate-specific transporter subunit IIC	GeneID:917678	ulaA	-0.717	0.22171	-0.008	0.993743	0.709	0.14824	-0.361	0.589655	1.304	0.003695	1.665	0.00137
ECs0941	PTS system enzyme IIB	GeneID:917681	ECs0941	-0.395	0.511352	0.033	0.973578	0.428	0.390892	-0.37	0.606506	1.707	0.000552	2.076	0.000289
ECs0942	hypothetical protein	GeneID:917684	ECs0942	-0.216	0.526281	-0.04	0.939436	0.176	0.54596	0.01	0.971997	-0.923	0.000284	-0.933	0.000342
ECs0943	arginine ABC transporter substrate-binding protein	GeneID:917682	ECs0943	0.423	0.191688	-1.133	0.002695	-1.556	6.4e-05	0.294	0.360995	0.037	0.888068	-0.257	0.322933
ECs0944	arginine transporter permease ArtM	GeneID:917725	artM	0.009	0.970487	-0.91	0.000512	-0.919	0.000136	-0.141	0.533124	-1.112	4e-06	-0.97	1.6e-05
ECs0945	arginine transporter permease ArtQ	GeneID:917685	ECs0945	-0.59	0.11125	-0.827	0.004811	-0.237	0.295221	-0.558	0.071719	-0.773	0.000744	-0.215	0.293057
ECs0946	arginine ABC transporter substrate-binding protein	GeneID:917686	ECs0946	-0.564	0.11445	-0.515	0.115862	0.049	0.862101	-0.38	0.260794	-0.844	0.002174	-0.464	0.062707
ECs0947	arginine transporter ATP-binding protein	GeneID:917689	artP	-0.523	0.122101	-0.772	0.020711	-0.249	0.340226	-0.534	0.136611	-0.896	0.001635	-0.362	0.149121
ECs0948	lipoprotein	GeneID:917688	ECs0948	-0.763	0.12024	-0.566	0.25046	0.197	0.613168	-0.737	0.144206	-0.705	0.051722	0.032	0.937367
ECs0949	pseudo	GeneID:917691	hypothetical protein	-0.187	0.800329	-0.423	0.606459	-0.236	0.696599	0.332	0.595748	0.631	0.138399	0.299	0.527598
ECs0951	hypothetical protein	GeneID:917690	ECs0951	-0.094	0.94971	0.252	0.88945	0.345	0.752483	1.699	0.138893	1.268	0.127575	-0.431	0.619101
ECs0952	hypothetical protein	GeneID:917708	ECs0952	0.185	0.720238	-0.254	0.678229	-0.439	0.251296	-0.577	0.194631	-0.676	0.04111	-0.1	0.8009
ECs0953	regulator	GeneID:917694	ECs0953	-0.025	0.951693	0.15	0.759651	0.175	0.565746	-0.684	0.075136	-0.696	0.008111	-0.012	0.969523
ECs0954	nucleotide di-P-sugar epimerase or dehydratase	GeneID:917696	ECs0954	-0.58	0.115328	-0.122	0.801577	0.457	0.099132	-0.289	0.374951	-0.424	0.086867	-0.136	0.631341
ECs0955	dTDP-glucose enzyme	GeneID:917697	ECs0955	-0.731	0.114849	-0.294	0.563654	0.436	0.217964	-0.636	0.130596	-1.081	0.001626	-0.445	0.157411
ECs0956	L-threonine aldolase	GeneID:917698	ECs0956	-0.165	0.595573	-0.07	0.870907	0.095	0.715275	-0.582	0.086937	-1.273	2.1e-05	-0.692	0.003588
ECs0957	pyruvate dehydrogenase	GeneID:917701	ECs0957	-0.747	0.115892	-0.644	0.15202	0.103	0.787747	-1.087	0.067597	-1.644	0.000209	-0.557	0.112498
ECs0958	HCP oxidoreductase	GeneID:917695	ECs0958	-1.079	0.11125	-1.312	0.004515	-0.232	0.564569	-0.061	0.904214	0.035	0.923606	0.095	0.819207
ECs0959	hydroxylamine reductase	GeneID:917700	ECs0959	-1.406	0.11125	-1.303	0.033254	0.103	0.86195	0.389	0.578979	0.721	0.139492	0.332	0.535503
ECs0960	surface protein	GeneID:917705	ECs0960	0.123	0.628074	-0.434	0.086834	-0.557	0.010242	0.472	0.096803	0.468	0.019222	-0.004	0.98709
ECs0961	aquaporin Z	GeneID:917703	ECs0961	-0.213	0.67809	-0.343	0.538893	-0.131	0.759012	-0.732	0.141281	-0.539	0.127025	0.193	0.612296
ECs0962	hypothetical protein	GeneID:917699	ECs0962	-0.145	0.59223	0.242	0.40235	0.388	0.066115	-0.404	0.132215	-0.77	0.000669	-0.366	0.070268
ECs0963	hypothetical protein	GeneID:917707	ECs0963	-0.871	0.11125	-1.185	0.002446	-0.314	0.253537	-0.476	0.144206	0.383	0.107445	0.859	0.001469
ECs0964	macrolide transporter subunit MacA	GeneID:917702	ECs0964	-0.193	0.355295	0.028	0.93339	0.221	0.199632	-0.214	0.278559	-0.724	0.000129	-0.51	0.002931
ECs0965	macrolide transporter ATP-binding /permease	GeneID:917704	ECs0965	-0.149	0.602646	-0.133	0.717348	0.016	0.950831	-0.154	0.561628	-0.865	0.000244	-0.711	0.001433
ECs0966	stationary phase/starvation inducible regulatory protein CspD	GeneID:917710	ECs0966	0.853	0.11125	-0.27	0.56188	-1.123	0.002677	-0.1	0.859293	-2.289	6e-06	-2.189	1e-05
ECs0967	ATP-dependent Clp protease adaptor protein ClpS	GeneID:917706	clpS	0.16	0.602244	-0.423	0.156303	-0.583	0.018484	-0.463	0.148055	-1.49	5e-06	-1.027	0.000171
ECs0968	ATP-dependent Clp protease ATP-binding protein	GeneID:917711	clpA	-0.298	0.223593	0.121	0.714278	0.419	0.036877	-0.262	0.320882	-0.485	0.016849	-0.223	0.261052
ECs5401	tRNA-Ser	GeneID:917709	serW	1.398	0.259984	0.503	0.790217	-0.895	0.364092	-0.44	0.677066	-0.563	0.456843	-0.124	0.894793
ECs0969	translation initiation factor IF-1	GeneID:917713	infA	0.7	0.151531	0.386	0.478163	-0.314	0.444334	0.479	0.254076	0.043	0.89734	-0.437	0.172163
ECs0970	leucyl/phenylalanyl-tRNA--protein transferase	GeneID:917712	aat	-0.622	0.112157	0.048	0.927599	0.67	0.023404	-0.534	0.119356	-0.544	0.02875	-0.01	0.972788
ECs0971	cysteine/glutathione ABC transporter membrane/ATP-binding protein	GeneID:917716	ECs0971	-0.282	0.353675	0.118	0.787535	0.4	0.105356	-0.223	0.46091	0.333	0.138073	0.556	0.02081
ECs0972	cysteine/glutathione ABC transporter membrane/ATP-binding protein	GeneID:917714	ECs0972	0.12	0.60812	0.142	0.60415	0.021	0.914026	0.04	0.865027	0.579	0.001618	0.539	0.00335
ECs0973	thioredoxin reductase	GeneID:917715	ECs0973	-0.057	0.878452	0.365	0.232228	0.422	0.072143	0.166	0.571612	0.334	0.110791	0.168	0.457654
ECs0974	leucine-responsive transcriptional regulator	GeneID:917724	ECs0974	0.628	0.11125	-0.045	0.918485	-0.673	0.01042	0.414	0.212108	-0.638	0.009385	-1.052	0.000265
ECs0975	DNA translocase FtsK	GeneID:917727	ECs0975	-0.21	0.3766	0.707	0.006289	0.916	0.000268	-0.224	0.365502	-0.798	0.000279	-0.574	0.003849
ECs0976	outer-membrane lipoprotein carrier protein	GeneID:917717	lolA	0.079	0.801631	0.785	0.006396	0.707	0.004254	0.387	0.156054	-0.34	0.075435	-0.727	0.001205
ECs0977	recombination factor protein RarA	GeneID:917730	ECs0977	-0.131	0.49707	0.478	0.015858	0.609	0.000938	-0.018	0.933155	-0.536	0.000975	-0.518	0.001399
ECs0978	seryl-tRNA synthetase	GeneID:917719	ECs0978	-0.361	0.210103	-0.186	0.599658	0.176	0.462403	-0.056	0.849465	-1.053	3.1e-05	-0.997	5.3e-05
ECs0979	anaerobic dimethyl sulfoxide reductase subunit A	GeneID:917718	ECs0979	-1.323	0.11125	-0.397	0.627738	0.926	0.065186	0.153	0.78522	0.686	0.068865	0.533	0.177731
ECs0980	anaerobic dimethyl sulfoxide reductase subunit B	GeneID:917721	ECs0980	-1.365	0.11125	-0.32	0.689839	1.044	0.029803	-0.181	0.829652	0.384	0.482103	0.565	0.343813
ECs0981	anaerobic dimethyl sulfoxide reductase subunit C	GeneID:917729	ECs0981	-0.539	0.11445	-0.246	0.493034	0.293	0.229474	0.059	0.877619	0.441	0.083889	0.382	0.159563
ECs0982	hypothetical protein	GeneID:917720	ECs0982	0.252	0.540957	-0.579	0.141565	-0.831	0.01274	-0.512	0.255528	-0.924	0.008426	-0.412	0.216658
ECs0983	MFS family transporter protein	GeneID:917726	ECs0983	-0.258	0.26696	-1.147	0.000104	-0.889	0.000233	-0.279	0.216645	-0.13	0.436084	0.148	0.39903
ECs0984	transport	GeneID:917722	ECs0984	-0.118	0.633736	0.01	0.977921	0.128	0.517444	-0.016	0.949074	-0.744	0.000364	-0.728	0.00053
ECs0985	pyruvate formate lyase-activating enzyme 1	GeneID:917728	pflA	0.543	0.142324	0.47	0.2103	-0.073	0.828847	0.3	0.386472	0.058	0.833229	-0.242	0.375989
ECs0986	formate acetyltransferase 1	GeneID:917731	ECs0986	-1.615	0.11445	-0.267	0.857812	1.348	0.063862	-1.503	0.096803	-0.749	0.220346	0.754	0.214333
ECs0987	formate transporter	GeneID:917772	ECs0987	-0.308	0.4506	-0.096	0.869701	0.211	0.535463	-0.784	0.068581	-0.585	0.033052	0.2	0.469734
ECs0988	hypothetical protein	GeneID:917732	ECs0988	-0.785	0.116999	0.062	0.933372	0.847	0.026333	0.049	0.921787	-0.878	0.010376	-0.927	0.008294
ECs0989	hypothetical protein	GeneID:917738	ECs0989	-0.081	0.785383	-1.191	0.000267	-1.11	0.000139	-0.159	0.559572	-1.277	5e-06	-1.117	2.1e-05
ECs0990	3-phosphoserine/phosphohydroxythreonine aminotransferase	GeneID:917733	ECs0990	-0.157	0.516812	-0.548	0.021087	-0.391	0.036278	0.054	0.840772	-0.97	2.7e-05	-1.024	1.6e-05
ECs0991	3-phosphoshikimate 1-carboxyvinyltransferase	GeneID:917735	ECs0991	-1.198	0.11125	-0.633	0.360414	0.565	0.251747	-0.3	0.647233	-1.463	0.003619	-1.163	0.01559
ECs0992	heat shock protein	GeneID:917737	ECs0992	0.709	0.244194	0.327	0.703497	-0.382	0.449808	0.625	0.239757	0.83	0.036735	0.205	0.629429
ECs0993	cytidylate kinase	GeneID:917734	cmk	-0.379	0.230385	-0.088	0.858899	0.29	0.25184	-0.302	0.325807	-0.426	0.062231	-0.124	0.612982
ECs0994	30S ribosomal protein S1	GeneID:917736	rpsA	-1.227	0.11125	-0.487	0.52091	0.74	0.133669	-0.456	0.466142	-0.729	0.108683	-0.273	0.575103
ECs0995	integration host factor subunit beta	GeneID:917740	ihfB	0.335	0.278514	-0.047	0.917502	-0.382	0.123506	0.195	0.583784	-1.025	0.000386	-1.22	8.8e-05
ECs0996	hypothetical protein	GeneID:917743	ECs0996	0.717	0.112157	0.566	0.169391	-0.151	0.651699	0.312	0.322752	0.045	0.859434	-0.267	0.293235
ECs0997	lipid transporter ATP-binding protein/permease	GeneID:917742	ECs0997	-0.666	0.11125	0.014	0.980339	0.68	0.018568	-0.301	0.377074	-1.035	0.000526	-0.734	0.006732
ECs0998	tetraacyldisaccharide 4'-kinase	GeneID:917752	lpxK	-0.143	0.579684	-0.065	0.859424	0.078	0.726247	-0.148	0.547913	-0.686	0.001174	-0.538	0.008649
ECs0999	hypothetical protein	GeneID:917741	ECs0999	-0.067	0.80736	0.175	0.527594	0.242	0.202116	0.035	0.886271	-0.812	0.000129	-0.847	0.000106
ECs1000	hypothetical protein	GeneID:917739	ECs1000	0.123	0.724111	0.137	0.751647	0.015	0.958267	0.115	0.723655	-0.135	0.570359	-0.25	0.322461
ECs1001	3-deoxy-manno-octulosonate cytidylyltransferase	GeneID:917744	ECs1001	-0.405	0.11125	-0.276	0.217242	0.13	0.466013	0.048	0.835376	-0.274	0.076307	-0.322	0.046786
ECs1002	hypothetical protein	GeneID:917745	ECs1002	0.044	0.870979	0.131	0.621217	0.086	0.648694	-0.228	0.250199	-1.077	2e-06	-0.849	3e-05
ECs1003	hypothetical protein	GeneID:917746	ECs1003	0.151	0.633061	-0.452	0.16398	-0.603	0.022107	-0.096	0.755596	-0.443	0.044882	-0.347	0.133728
ECs1004	metallothionein SmtA	GeneID:917747	ECs1004	-0.068	0.802254	0.422	0.074993	0.49	0.014321	-0.066	0.791391	-0.475	0.010213	-0.409	0.028141
ECs1005	condesin subunit F	GeneID:917748	ECs1005	-0.32	0.154376	0.041	0.898399	0.362	0.047164	0.011	0.963319	-0.618	0.001179	-0.629	0.00122
ECs1006	condesin subunit E	GeneID:917749	ECs1006	-0.826	0.11125	0.057	0.925347	0.882	0.010786	-0.334	0.382733	-0.8	0.010319	-0.465	0.126478
ECs1007	cell division protein MukB	GeneID:917753	mukB	-0.665	0.112157	-0.025	0.967502	0.64	0.031904	-0.236	0.519295	-1.069	0.000482	-0.833	0.003285
ECs1008	hypothetical protein	GeneID:917750	ECs1008	-0.618	0.127534	-0.306	0.503716	0.312	0.316123	-0.355	0.386029	-1.163	0.000814	-0.808	0.010399
ECs1009	hypothetical protein	GeneID:917754	ECs1009	-0.273	0.551112	-0.628	0.160803	-0.356	0.308375	0.408	0.358958	-0.045	0.897812	-0.453	0.183454
ECs1010	hypothetical protein	GeneID:917751	ECs1010	-0.073	0.875417	-0.385	0.321572	-0.311	0.284012	0.276	0.419715	0.005	0.987077	-0.271	0.309347
ECs1011	aromatic amino acid aminotransferase	GeneID:917755	ECs1011	-0.431	0.269811	-0.745	0.057682	-0.314	0.309253	0.046	0.914647	-0.523	0.058105	-0.569	0.045691
ECs1012	outer membrane protein F	GeneID:917757	ECs1012	0.442	0.432015	0.24	0.751647	-0.202	0.683411	-0.709	0.180715	-3.338	0	-2.628	1e-06
ECs1013	asparaginyl-tRNA synthetase	GeneID:917756	asnC	-0.414	0.174206	-0.436	0.156305	-0.022	0.933427	-0.238	0.383438	-1.151	2e-05	-0.913	0.000179
ECs1014	nicotinate phosphoribosyltransferase	GeneID:917759	ECs1014	-0.667	0.117273	-0.308	0.503716	0.359	0.248956	-0.31	0.414615	-0.364	0.193202	-0.054	0.875906
ECs1015	aminopeptidase	GeneID:917763	pepN	-1.129	0.11125	-0.656	0.298081	0.474	0.293413	-0.766	0.183483	-1.233	0.005537	-0.466	0.251804
ECs1016	aliphatic sulfonates transport ATP-binding protein	GeneID:917760	ssuB	0.068	0.874295	-0.075	0.884727	-0.143	0.643251	0.345	0.215735	-0.081	0.710912	-0.426	0.055624
ECs1017	alkanesulfonate transporter permease	GeneID:917758	ssuC	0.887	0.209016	0.013	0.991841	-0.874	0.126815	1.097	0.05869	1.306	0.001052	0.209	0.546017
ECs1018	alkanesulfonate monooxygenase	GeneID:917762	ECs1018	0.402	0.584616	0.508	0.554027	0.106	0.863165	1.205	0.051569	2.705	0	1.5	8.3e-05
ECs1019	alkanesulfonate transporter substrate-binding subunit	GeneID:917766	ECs1019	0.678	0.352936	1.017	0.184603	0.339	0.553091	0.684	0.160547	2.398	1e-06	1.714	3.7e-05
ECs1020	NAD(P)H-dependent FMN reductase	GeneID:917761	ECs1020	0.077	0.937669	-0.027	0.981166	-0.103	0.874585	0.832	0.105531	2.287	2e-06	1.455	0.000169
ECs1021	fimbrial-like protein	GeneID:917768	ECs1021	0.535	0.14281	0.113	0.844596	-0.422	0.14453	0.99	0.051569	2.477	0	1.487	1.7e-05
ECs1022	chaperone	GeneID:917764	ECs1022	0.242	0.729745	-0.41	0.627738	-0.652	0.228462	1.123	0.075487	1.434	0.001437	0.311	0.428563
ECs1025	FimH-like protein	GeneID:917767	ECs1025	0.312	0.51	-0.903	0.098202	-1.215	0.009235	0.324	0.404486	0.478	0.099108	0.154	0.636743
ECs1026	hypothetical protein	GeneID:917770	ECs1026	0.612	0.618502	-0.798	0.623237	-1.409	0.165721	0.663	0.48526	-0.056	0.946215	-0.719	0.368519
ECs1027	fimbrial-like protein	GeneID:917778	ECs1027	0.287	0.628074	-0.746	0.269925	-1.033	0.042377	0.63	0.160547	0.589	0.071221	-0.04	0.913796
ECs1028	hypothetical protein	GeneID:917769	ECs1028	0.684	0.198861	0.113	0.893803	-0.571	0.183804	0.448	0.278559	0.084	0.804615	-0.363	0.283181
ECs1029	dihydroorotate dehydrogenase 2	GeneID:917771	ECs1029	-0.583	0.221326	0.336	0.567588	0.918	0.02219	0.495	0.249861	0.791	0.017383	0.296	0.380488
ECs1030	hypothetical protein	GeneID:917775	ECs1030	0.216	0.575251	-2.046	0.000131	-2.263	1.5e-05	0.387	0.273104	-0.246	0.364187	-0.633	0.02754
ECs1031	hypothetical protein	GeneID:917774	ECs1031	-0.772	0.114873	0.307	0.568904	1.079	0.007082	-0.478	0.274204	-1.152	0.002096	-0.674	0.051953
ECs1032	23S rRNA m(2)G2445 methyltransferase	GeneID:917780	rlmL	-0.497	0.11125	0.021	0.955937	0.518	0.011285	-0.212	0.353387	0.405	0.023507	0.617	0.001819
ECs1033	ABC transporter ATPase	GeneID:917781	ECs1033	-0.538	0.11125	0.106	0.797023	0.644	0.009507	-0.005	0.985102	-0.147	0.498499	-0.142	0.535503
ECs1034	paraquat-inducible protein A	GeneID:917777	ECs1034	-0.147	0.529815	0.012	0.974563	0.159	0.404492	-0.137	0.545178	-1.007	1.2e-05	-0.871	5.4e-05
ECs1035	paraquat-inducible protein B	GeneID:917128	ECs1035	-0.431	0.112157	-0.045	0.895496	0.386	0.042334	-0.118	0.65487	-1.17	6e-06	-1.052	1.6e-05
ECs1036	hypothetical protein	GeneID:917129	ECs1036	0.162	0.577616	0.08	0.853057	-0.082	0.743739	0.121	0.704319	-0.965	0.000218	-1.086	7.8e-05
ECs1037	ribosome modulation factor	GeneID:913590	ECs1037	0.947	0.11125	-1.001	0.027476	-1.948	9.8e-05	0.002	0.997419	-3.177	8e-06	-3.18	8e-06
ECs1038	3-hydroxydecanoyl-ACP dehydratase	GeneID:917125	ECs1038	0.082	0.848118	0.568	0.108976	0.486	0.085263	0.408	0.23954	-0.253	0.306829	-0.661	0.014359
ECs1039	ATP-dependent protease	GeneID:917130	ECs1039	-0.814	0.11125	0.212	0.715432	1.026	0.006521	-0.549	0.207055	-0.722	0.026335	-0.173	0.608595
ECs1040	hypothetical protein	GeneID:916914	ECs1040	0.575	0.128198	0.003	0.996049	-0.572	0.056373	0.491	0.170524	-0.564	0.037322	-1.055	0.00083
ECs1041	outer membrane protein A	GeneID:917123	ECs1041	-1.736	0.112157	-0.349	0.80374	1.388	0.060734	-1.538	0.106866	-1.033	0.119419	0.506	0.452557
ECs1042	SOS cell division inhibitor	GeneID:916918	ECs1042	-0.041	0.912078	1.98	2e-06	2.02	0	-0.077	0.789732	1.745	0	1.822	0
ECs1043	hypothetical protein	GeneID:914173	ECs1043	0.206	0.34061	-0.264	0.272638	-0.47	0.014415	-0.018	0.938327	-0.657	0.000484	-0.639	0.000728
ECs1044	hypothetical protein	GeneID:917114	ECs1044	-0.272	0.239755	0.147	0.610291	0.419	0.030316	-0.182	0.424628	-0.841	0.00012	-0.659	0.001174
ECs1045	hypothetical protein	GeneID:912728	ECs1045	-0.301	0.393616	0.235	0.583926	0.536	0.063045	-0.29	0.399413	-0.696	0.013801	-0.406	0.157955
ECs1046	DNA helicase IV	GeneID:913997	helD	-0.401	0.122547	-0.184	0.530541	0.216	0.285028	-0.503	0.079916	-1.092	1.9e-05	-0.589	0.003989
ECs1047	methylglyoxal synthase	GeneID:915175	mgsA	0.94	0.11125	-0.064	0.923446	-1.004	0.011519	0.325	0.399534	-0.585	0.047932	-0.91	0.005221
ECs1048	hypothetical protein	GeneID:912544	ECs1048	0.267	0.709073	-0.366	0.684034	-0.634	0.253408	-0.814	0.109866	-1.754	0.000186	-0.941	0.024588
ECs1049	hypothetical protein	GeneID:913587	ECs1049	0.086	0.812381	-0.517	0.095463	-0.603	0.019518	-0.353	0.255668	-1.311	2.3e-05	-0.958	0.000407
ECs1050	heat shock protein HspQ	GeneID:916125	ECs1050	0.332	0.392029	0.518	0.202236	0.186	0.584741	-0.024	0.963319	-1.158	0.001969	-1.134	0.002411
ECs1051	oxidoreductase	GeneID:916915	ECs1051	-0.562	0.11125	0.044	0.917818	0.606	0.012676	-0.317	0.251073	-0.785	0.001085	-0.469	0.034339
ECs1052	acylphosphatase	GeneID:916920	ECs1052	0.728	0.159909	-0.474	0.440756	-1.202	0.009886	-0.056	0.918639	-1.618	0.000329	-1.562	0.000498
ECs1053	sulfur transfer protein TusE	GeneID:912999	ECs1053	0.782	0.120629	-0.072	0.919561	-0.853	0.031376	0.274	0.566569	-0.316	0.362776	-0.59	0.101627
ECs1054	hypothetical protein	GeneID:912790	ECs1054	-0.384	0.275551	-0.159	0.745604	0.225	0.447174	-0.093	0.842037	0.141	0.662426	0.234	0.486364
ECs1055	integrase	GeneID:912606	ECs1055	0.312	0.156389	-0.079	0.808885	-0.391	0.032215	0.067	0.758905	-0.517	0.002834	-0.584	0.001413	phage_region_4
ECs1057	hypothetical protein	GeneID:912439	ECs1057	0.558	0.388698	-0.746	0.368304	-1.304	0.030348	-0.545	0.274204	-0.836	0.037038	-0.292	0.528099	phage_region_4
ECs1058	hypothetical protein	GeneID:912451	ECs1058	2.442	0.11125	0.39	0.845974	-2.052	0.024715	1.537	0.102263	2.755	0.000154	1.218	0.025862	phage_region_4
ECs1059	cell division inhibition protein	GeneID:914198	ECs1059	1.112	0.550356	1.906	0.314944	0.793	0.552887	0.312	0.822798	1.394	0.100251	1.082	0.233421	phage_region_4
ECs5402	DicF antisense RNA	GeneID:912928	dicF1	0.41	0.797105	-1.069	0.569335	-1.48	0.23927	0.374	0.775124	1.483	0.068865	1.109	0.189846	phage_region_4
ECs1060	hypothetical protein	GeneID:912657	ECs1060	1.283	0.478371	-0.075	0.980374	-1.359	0.355768	1.018	0.454219	0.933	0.360995	-0.084	0.941211	phage_region_4
ECs1061	hypothetical protein	GeneID:912568	ECs1061	1.417	0.128938	0.299	0.844792	-1.118	0.115437	0.6	0.485124	1.58	0.010907	0.981	0.099878	phage_region_4
ECs1063	hypothetical protein	GeneID:912441	ECs1063	0.189	0.730525	0.274	0.669914	0.085	0.846673	0.744	0.108301	1.06	0.0027	0.316	0.331298	phage_region_4
ECs1065	hypothetical protein	GeneID:912966	ECs1065	0.155	0.733955	0.485	0.259461	0.33	0.301275	0.404	0.247812	0.82	0.00326	0.416	0.112277	phage_region_4
ECs1067	hypothetical protein	GeneID:914057	ECs1067	0.363	0.328829	1.15	0.005024	0.787	0.018301	0.221	0.581347	0.217	0.452181	-0.004	0.99033	phage_region_4
ECs1068	hypothetical protein	GeneID:912767	ECs1068	0.361	0.267255	0.937	0.007488	0.576	0.038445	0.419	0.227297	-0.195	0.432634	-0.615	0.020816	phage_region_4
ECs1069	regulatory protein	GeneID:912951	ECs1069	0.407	0.33126	0.88	0.042568	0.473	0.179834	0.431	0.321139	-0.357	0.246589	-0.789	0.019293	phage_region_4
ECs1070	hypothetical protein	GeneID:912969	ECs1070	0.502	0.219117	-1.024	0.040206	-1.527	0.001025	0.066	0.846691	-1.028	0.000843	-1.094	0.000702	phage_region_4
ECs1071	hypothetical protein	GeneID:913545	ECs1071	0.132	0.82396	-0.957	0.098792	-1.089	0.023275	-0.048	0.91599	-0.821	0.017582	-0.773	0.031699	phage_region_4
ECs1072	hypothetical protein	GeneID:912987	ECs1072	-0.649	0.135944	0.176	0.765093	0.825	0.02164	-0.57	0.203957	-1.055	0.003268	-0.485	0.13705	phage_region_4
ECs1073	hypothetical protein	GeneID:913538	ECs1073	-0.231	0.641933	-0.545	0.307414	-0.314	0.463749	-0.046	0.923674	-0.365	0.274503	-0.318	0.389346	phage_region_4
ECs1074	replication protein	GeneID:912950	ECs1074	-0.995	0.116724	-1.006	0.106185	-0.011	0.984897	-0.733	0.193283	-1.092	0.017016	-0.36	0.488288	phage_region_4
ECs1075	hypothetical protein	GeneID:912847	ECs1075	-0.711	0.116999	-0.459	0.318346	0.252	0.509812	-0.317	0.424715	-0.577	0.062618	-0.26	0.452573	phage_region_4
ECs1076	hypothetical protein	GeneID:912746	ECs1076	-0.058	0.897943	-0.156	0.748882	-0.098	0.759255	0.159	0.696424	0.403	0.142589	0.245	0.416347	phage_region_4
ECs1077	hypothetical protein	GeneID:912741	ECs1077	0.549	0.453643	1.66	0.023381	1.11	0.043366	1.346	0.07384	2.415	7.4e-05	1.069	0.027114	phage_region_4
ECs1080	prophage maintenance protein	GeneID:912864	ECs1080	1.33	0.11125	0.394	0.611593	-0.936	0.078151	0.32	0.636184	1.255	0.015283	0.935	0.070026	phage_region_4
ECs1081	hypothetical protein	GeneID:913001	ECs1081	1.087	0.267255	0.768	0.527594	-0.319	0.691885	-0.01	0.985102	-2.051	0.001759	-2.04	0.002551	phage_region_4
ECs1082	hypothetical protein	GeneID:914088	ECs1082	-0.785	0.476584	-0.338	0.838852	0.447	0.666486	-0.415	0.674284	-0.647	0.36619	-0.231	0.801184	phage_region_4
ECs1083	crossover junction endodeoxyribonuclease	GeneID:912434	ECs1083	-2.834	0.11125	-1.742	0.098448	1.092	0.297762	1.156	0.29202	1.232	0.129491	0.076	0.934448	phage_region_4
ECs1084	anti-termination protein	GeneID:912786	ECs1084	0.888	0.28594	0.297	0.825118	-0.591	0.375491	0.002	0.996921	0.2	0.684666	0.197	0.729973	phage_region_4
ECs1085	hypothetical protein	GeneID:912828	ECs1085	0.432	0.245952	0.394	0.345993	-0.039	0.907491	0.79	0.058783	1.42	2.3e-05	0.63	0.01621	phage_region_4
ECs1086	pseudo	GeneID:912765	hypothetical protein	1.032	0.11125	-0.474	0.401027	-1.506	0.001191	0.198	0.683834	0.433	0.18871	0.235	0.521855	phage_region_4
ECs1087	transcriptional regulator	GeneID:912622	ECs1087	-0.261	0.499652	-0.82	0.039273	-0.559	0.07888	-0.307	0.396305	-0.42	0.123621	-0.112	0.717214	phage_region_4
ECs5403	tRNA-Ile	GeneID:912874	ileZ1	-0.3	0.712243	-0.904	0.284431	-0.604	0.369278	-0.475	0.375351	-0.741	0.075227	-0.265	0.592051	phage_region_4
ECs5404	tRNA-Arg	GeneID:912934	argN1	0.294	0.626356	0.104	0.904122	-0.19	0.708606	-0.121	0.827751	-0.287	0.458674	-0.166	0.714967	phage_region_4
ECs5405	tRNA-Arg	GeneID:913731	argO1	0.797	0.245952	0.377	0.693101	-0.419	0.454641	0.125	0.855717	-0.255	0.606762	-0.381	0.479883	phage_region_4
ECs1088	hypothetical protein	GeneID:912433	ECs1088	-0.172	0.856718	0.02	0.987498	0.191	0.787747	-0.454	0.477388	3.918	0	4.372	0	phage_region_4
ECs1089	transposase	GeneID:914098	ECs1089	0.069	0.791585	-0.074	0.827141	-0.144	0.452768	0.056	0.83046	-0.297	0.086867	-0.354	0.050412	phage_region_4
ECs1090	transposase	GeneID:913026	ECs1090	-0.39	0.119045	-0.077	0.82839	0.313	0.097902	-0.382	0.144206	-0.307	0.097737	0.074	0.718182	phage_region_4
ECs1091	pseudo	GeneID:913665	perC transcriptional activator family	0.715	0.11125	-0.57	0.101187	-1.285	0.00029	0.506	0.145949	2.129	0	1.624	7e-06	phage_region_4
ECs1093	endopeptidase	GeneID:913584	ECs1093	-0.139	0.892131	0.207	0.858899	0.346	0.617703	-0.522	0.394516	3.066	0	3.587	0	phage_region_4
ECs1094	hypothetical protein	GeneID:912537	ECs1094	-0.087	0.948043	-0.74	0.608494	-0.653	0.520247	0.547	0.662009	0.172	0.858337	-0.375	0.710145	phage_region_4
ECs1096	endolysin	GeneID:913013	ECs1096	0.823	0.12986	-0.209	0.807472	-1.031	0.025722	0.38	0.483598	0.6	0.124297	0.22	0.613765	phage_region_4
ECs1098	hypothetical protein	GeneID:912554	ECs1098	0.777	0.389698	0.487	0.692009	-0.29	0.700582	0.425	0.586404	-0.898	0.16805	-1.323	0.056135	phage_region_4
ECs1097	hypothetical protein	GeneID:912597	ECs1097	0.527	0.242153	-0.488	0.355514	-1.015	0.012842	0.595	0.272375	0.211	0.622458	-0.384	0.382243	phage_region_4
ECs1099	hypothetical protein	GeneID:917142	ECs1099	0.207	0.628087	-0.693	0.135593	-0.9	0.018727	0.253	0.66224	0.196	0.642142	-0.057	0.909504	phage_region_4
ECs1100	holin	GeneID:912580	ECs1100	0.75	0.308454	-0.059	0.967083	-0.808	0.193787	-0.413	0.653317	1.256	0.025564	1.669	0.011429	phage_region_4
ECs1101	hypothetical protein	GeneID:913754	ECs1101	0.613	0.288054	0.014	0.988826	-0.599	0.210351	0.454	0.231207	-0.875	0.011937	-1.329	0.000712	phage_region_4
ECs1102	hypothetical protein	GeneID:913905	ECs1102	-0.094	0.937669	0.252	0.858899	0.345	0.683411	0.35	0.723655	0.46	0.506612	0.11	0.894793	phage_region_4
ECs1103	hypothetical protein	GeneID:912945	ECs1103	-0.094	0.937669	0.252	0.858899	0.345	0.683411	0.35	0.723655	0.46	0.506612	0.11	0.894793	phage_region_4
ECs1104	hypothetical protein	GeneID:912757	ECs1104	0.453	0.753359	0.252	0.893803	-0.201	0.859625	1.324	0.237719	-0.083	0.931922	-1.407	0.110741	phage_region_4
ECs1106	terminase large subunit	GeneID:913831	ECs1106	0.453	0.760738	0.252	0.896041	-0.201	0.863261	0.287	0.832675	0.456	0.620816	0.169	0.883873	phage_region_4
ECs5406	hypothetical protein	GeneID:2693815	ECs5406	-0.094	0.937669	0.252	0.858899	0.345	0.683411	0.35	0.723655	0.46	0.506612	0.11	0.894793	phage_region_4
ECs1107	portal protein	GeneID:912594	ECs1107	-0.094	0.939411	0.252	0.861845	0.345	0.6964	0.35	0.735903	1	0.147481	0.65	0.385392	phage_region_4
ECs1108	head-tail preconnector protein	GeneID:912656	ECs1108	-0.094	0.937669	0.252	0.858899	0.345	0.683411	0.35	0.723655	0.46	0.506612	0.11	0.894793	phage_region_4
ECs1109	head decoration protein	GeneID:912349	ECs1109	-0.094	0.937669	0.252	0.858899	0.345	0.683411	0.35	0.723655	0.46	0.506612	0.11	0.894793	phage_region_4
ECs1110	major head protein	GeneID:915170	ECs1110	-0.094	0.937669	0.252	0.858899	0.345	0.683411	0.35	0.723655	0.46	0.506612	0.11	0.894793	phage_region_4
ECs1111	hypothetical protein	GeneID:912499	ECs1111	-0.094	0.937669	0.252	0.858899	0.345	0.683411	0.35	0.723655	0.46	0.506612	0.11	0.894793	phage_region_4
ECs1112	minor tail protein	GeneID:915165	ECs1112	-0.094	0.937669	0.252	0.858899	0.345	0.683411	0.35	0.723655	0.46	0.506612	0.11	0.894793	phage_region_4
ECs1113	minor tail protein	GeneID:912414	ECs1113	-0.094	0.937669	0.252	0.858899	0.345	0.683411	0.35	0.723655	0.46	0.506612	0.11	0.894793	phage_region_4
ECs1114	tail length tape measure protein	GeneID:915164	ECs1114	0.054	0.963553	-0.024	0.988826	-0.078	0.935524	-0.786	0.386472	1.037	0.079882	1.823	0.011486	phage_region_4
ECs1115	minor tail protein	GeneID:912914	ECs1115	0.453	0.828725	0.252	0.925094	-0.201	0.897078	-1.129	0.44648	1.467	0.110903	2.596	0.022343	phage_region_4
ECs1116	minor tail protein	GeneID:912440	ECs1116	-0.646	0.436837	-0.254	0.839923	0.392	0.602119	-0.497	0.520833	2.219	0.000114	2.715	4.9e-05	phage_region_4
ECs1117	tail assembly protein	GeneID:912587	ECs1117	0.071	0.942897	-0.186	0.880319	-0.257	0.726835	0.291	0.740821	2.505	0.000131	2.214	0.000486	phage_region_4
ECs1118	tail assembly protein	GeneID:912997	ECs1118	-0.415	0.761694	-1.865	0.196363	-1.45	0.218706	-0.262	0.847232	3.183	0.000267	3.445	0.00031	phage_region_4
ECs1119	hypothetical protein	GeneID:912655	ECs1119	1.13	0.146142	0.345	0.766046	-0.785	0.189611	0.084	0.903188	0.645	0.12702	0.561	0.226967	phage_region_4
ECs1120	copper/zinc-superoxide dismutase	GeneID:912575	ECs1120	-0.52	0.115394	-0.214	0.559584	0.307	0.217059	-0.404	0.203957	-1.089	0.000152	-0.685	0.006012	phage_region_4
ECs1121	host specificity protein	GeneID:912880	ECs1121	0.304	0.541471	-0.028	0.973618	-0.332	0.418294	-0.209	0.621486	1.38	9.3e-05	1.589	4e-05	phage_region_4
ECs1122	outer membrane protein	GeneID:914035	ECs1122	1.003	0.256931	-0.87	0.471124	-1.873	0.023279	0.446	0.464214	4.574	0	4.127	0	phage_region_4
ECs1123	tail fiber protein	GeneID:912411	ECs1123	1.833	0.305584	1.493	0.497567	-0.34	0.816977	0.68	0.524077	4.613	1e-06	3.933	6e-06	phage_region_4
ECs1124	hypothetical protein	GeneID:912563	ECs1124	0.279	0.582243	0.094	0.898399	-0.185	0.67498	0.639	0.134184	2.235	0	1.596	1.4e-05	phage_region_4
ECs1126	EspF-like protein	GeneID:915162	ECs1126	-0.094	0.937669	0.252	0.858899	0.345	0.683411	0.35	0.723655	0.46	0.506612	0.11	0.894793	phage_region_4
ECs1125	hypothetical protein	GeneID:915169	ECs1125	1.002	0.145861	-0.063	0.959748	-1.065	0.056872	-0.065	0.886271	0.378	0.191243	0.443	0.165191	phage_region_4
ECs1127	hypothetical protein	GeneID:912464	ECs1127	0.785	0.179423	-0.732	0.279318	-1.517	0.005976	0.029	0.966191	0.514	0.2545	0.485	0.324722	phage_region_4
ECs5407	tRNA-Ser	GeneID:912503	serT	1.192	0.114777	1.09	0.137379	-0.102	0.853102	0.391	0.486669	1.089	0.00912	0.698	0.087946
ECs1128	hydrogenase-1 small subunit	GeneID:912588	ECs1128	-0.826	0.049591	-3.285	0	-2.459	0	-0.169	0.475774	-1.068	2e-05	-0.899	0.000135
ECs1129	hydrogenase 1 large subunit	GeneID:912492	ECs1129	-1.643	0.0316	-3.295	2e-06	-1.653	0.000579	-0.497	0.208929	-0.313	0.27379	0.184	0.572308
ECs1130	hydrogenase 1 b-type cytochrome subunit	GeneID:912637	ECs1130	-1.303	0.049591	-3.099	4e-06	-1.796	0.000312	-0.416	0.278721	-0.358	0.211441	0.059	0.87602
ECs1131	hydrogenase 1 maturation protease	GeneID:912497	ECs1131	-1.121	0.053639	-3.168	1e-06	-2.046	4.7e-05	-0.414	0.222785	-0.446	0.075976	-0.032	0.91693
ECs1132	hydrogenase-1 operon protein HyaE	GeneID:912590	ECs1132	-1.249	0.049591	-3.567	2e-06	-2.318	6.6e-05	-0.458	0.204854	-0.688	0.016316	-0.23	0.455939
ECs1133	hydrogenase-1 operon protein HyaF	GeneID:914195	ECs1133	-1.07	0.088957	-2.795	2e-06	-1.725	9.4e-05	-0.421	0.228176	-0.673	0.014246	-0.252	0.374243
ECs1134	third cytochrome oxidase subunit I	GeneID:912583	ECs1134	-1.036	0.0316	-2.903	0	-1.867	3e-06	-0.235	0.330389	-0.652	0.001768	-0.417	0.034656
ECs1135	third cytochrome oxidase subunit II	GeneID:912596	ECs1135	-1.089	0.049591	-2.822	1e-06	-1.733	5.9e-05	-0.429	0.177439	-0.774	0.003029	-0.345	0.167203
ECs1136	phosphoanhydride phosphorylase	GeneID:912585	ECs1136	-0.728	0.057341	-2.248	0	-1.519	3e-06	-0.398	0.098274	-0.821	8.7e-05	-0.423	0.015412
ECs1137	cryptic autophosphorylating protein tyrosine kinase Etk	GeneID:912586	ECs1137	-0.431	0.22317	-0.703	0.049223	-0.271	0.337693	0.066	0.853439	1.561	9e-06	1.495	1.6e-05
ECs1138	phosphotyrosine-protein phosphatase	GeneID:914076	etp	-0.405	0.221281	-0.716	0.040734	-0.311	0.27742	0.691	0.108301	2.729	0	2.039	1e-06
ECs1139	hypothetical protein	GeneID:915179	ECs1139	-0.455	0.219768	-0.824	0.031756	-0.369	0.22156	0.512	0.237347	3.145	0	2.632	0
ECs1140	hypothetical protein	GeneID:912530	ECs1140	-0.279	0.362625	-0.935	0.005046	-0.657	0.013944	0.759	0.066204	3.403	0	2.644	0
ECs1141	hypothetical protein	GeneID:914107	ECs1141	-0.666	0.112157	-1.016	0.008909	-0.351	0.254381	0.713	0.168514	4.09	0	3.378	0
ECs1142	regulator	GeneID:913925	ECs1142	-0.048	0.882181	-0.623	0.018403	-0.575	0.010041	1.203	0.011162	4.594	0	3.391	0
ECs1143	hypothetical protein	GeneID:912571	ECs1143	1.073	0.112157	0.221	0.779969	-0.852	0.075242	1.126	0.076752	2.003	0.000144	0.877	0.055083
ECs1144	cold shock-like protein	GeneID:912600	ECs1144	0.461	0.4447	0.898	0.140688	0.437	0.332819	-0.082	0.913746	5.688	0	5.77	0
ECs1145	cold shock protein CspG	GeneID:912577	ECs1145	1.103	0.114502	0.917	0.171788	-0.187	0.734924	0.263	0.714822	3.054	5e-06	2.791	1.7e-05
ECs1146	cold shock gene	GeneID:913646	ECs1146	0.69	0.114502	-0.056	0.933372	-0.746	0.027398	0.122	0.803283	3.849	0	3.727	0
ECs1147	hypothetical protein	GeneID:913544	ECs1147	0.428	0.267182	-0.255	0.613744	-0.683	0.038117	0.526	0.276528	4.362	0	3.835	0
ECs1148	hybrid sensory histidine kinase TorS	GeneID:913641	ECs1148	0.025	0.945302	-0.453	0.148029	-0.478	0.054227	0.297	0.293159	3.692	0	3.395	0
ECs1149	TMAO reductase system periplasmic protein TorT	GeneID:913730	ECs1149	0.162	0.630685	0.1	0.843657	-0.063	0.83168	0.256	0.374606	2.131	0	1.875	0
ECs1150	DNA-binding transcriptional regulator TorR	GeneID:914140	ECs1150	0.41	0.259686	-0.344	0.4411	-0.754	0.02075	0.108	0.758588	3.168	0	3.06	0
ECs1151	trimethylamine N-oxide reductase cytochrome c-type subunit	GeneID:912595	ECs1151	0.417	0.519909	8.041	0	7.625	0	0.617	0.258183	4.225	0	3.607	0
ECs1152	trimethylamine N-oxide reductase subunit	GeneID:913030	ECs1152	0.175	0.809144	6.912	0	6.737	0	0.313	0.565901	3.357	0	3.044	0
ECs1153	chaperone protein TorD	GeneID:912584	torD	-0.053	0.956667	7.201	0	7.255	0	0.398	0.564723	2.884	4e-06	2.487	2.2e-05
ECs1154	chaperone-modulator protein CbpM	GeneID:915178	ECs1154	-0.649	0.11125	-2.12	9e-06	-1.471	7e-05	-0.818	0.054487	0.478	0.067227	1.296	7.3e-05
ECs1155	curved DNA-binding protein CbpA	GeneID:913525	ECs1155	-0.503	0.117914	-1.932	4e-06	-1.429	1.7e-05	-0.575	0.096162	0.29	0.216371	0.865	0.001271
ECs1158	glucose-1-phosphatase/inositol phosphatase	GeneID:913790	ECs1158	-0.303	0.359516	0.023	0.967502	0.326	0.222058	-0.791	0.054487	0.469	0.066276	1.26	7.4e-05
ECs1159	hypothetical protein	GeneID:913848	ECs1159	-0.179	0.393035	-0.451	0.032238	-0.272	0.096471	0.145	0.570368	2.016	0	1.871	0
ECs5596	TrpR binding protein WrbA	GeneID:11451195	wrbA	-0.601	0.11125	-0.565	0.073871	0.036	0.894181	-0.072	0.855582	1.89	5e-06	1.962	4e-06
ECs1160	integrase	GeneID:912564	ECs1160	-0.483	0.277125	-1	0.031632	-0.517	0.153477	-0.223	0.666662	5.114	0	5.337	0	phage_region_5
ECs1161	excisionase	GeneID:912465	ECs1161	-0.082	0.951693	-1.547	0.297254	-1.465	0.203881	0.016	0.983921	7.205	0	7.189	0	phage_region_5
ECs1162	hypothetical protein	GeneID:912355	ECs1162	0.74	0.612081	-0.919	0.65941	-1.659	0.19394	0.417	0.696641	8.115	0	7.698	1e-06	phage_region_5
ECs1163	hypothetical protein	GeneID:912616	ECs1163	0.091	0.940123	-1.852	0.16129	-1.943	0.070019	-0.226	0.78939	7.695	0	7.921	0	phage_region_5
ECs1164	hypothetical protein	GeneID:912910	ECs1164	-0.325	0.741555	-1.798	0.089269	-1.474	0.092473	-0.179	0.827442	7.714	0	7.893	0	phage_region_5
ECs1165	hypothetical protein	GeneID:912740	ECs1165	-0.869	0.385758	-2.192	0.082568	-1.323	0.22842	-0.386	0.66224	7.545	0	7.931	0	phage_region_5
ECs1166	hypothetical protein	GeneID:915194	ECs1166	-0.346	0.784666	-1.967	0.162004	-1.621	0.161155	-0.165	0.843498	7.461	0	7.626	0	phage_region_5
ECs1167	hypothetical protein	GeneID:913027	ECs1167	-0.584	0.628074	-2.426	0.10099	-1.843	0.142962	-0.12	0.903188	7.612	0	7.732	0	phage_region_5
ECs1168	hypothetical protein	GeneID:912386	ECs1168	-0.621	0.548082	-1.733	0.15369	-1.112	0.282956	-0.262	0.734769	7.321	0	7.583	0	phage_region_5
ECs1169	hypothetical protein	GeneID:913040	ECs1169	-0.203	0.894955	-1.402	0.35558	-1.198	0.306405	-0.032	0.971997	7.674	0	7.706	0	phage_region_5
ECs1170	C4-type zinc finger TraR	GeneID:913822	ECs1170	0.175	0.92563	-0.428	0.846056	-0.604	0.625794	-0.163	0.851034	7.542	0	7.705	0	phage_region_5
ECs1171	hypothetical protein	GeneID:912986	ECs1171	-0.663	0.740113	-1.606	0.473043	-0.943	0.601833	-0.212	0.855717	7.735	0	7.948	0	phage_region_5
ECs1172	hypothetical protein	GeneID:914108	ECs1172	0.976	0.356585	0.252	0.880171	-0.725	0.40722	-0.193	0.8669	5.009	0	5.202	0	phage_region_5
ECs1173	hypothetical protein	GeneID:912448	ECs1173	-0.176	0.92563	-2.302	0.171133	-2.126	0.116794	-0.108	0.903662	7.569	0	7.677	0	phage_region_5
ECs1174	exonuclease	GeneID:912450	ECs1174	-0.63	0.55411	-2.687	0.050482	-2.057	0.083506	-0.168	0.833571	7.268	0	7.435	0	phage_region_5
ECs1175	recombination protein Bet	GeneID:913518	ECs1175	-0.674	0.638309	-1.7	0.308966	-1.026	0.464403	-0.355	0.703943	7.409	0	7.763	0	phage_region_5
ECs1176	hypothetical protein	GeneID:913719	ECs1176	-0.358	0.764787	-1.049	0.42703	-0.69	0.510587	-0.256	0.723655	6.74	0	6.996	0	phage_region_5
ECs1177	Kil protein	GeneID:912898	ECs1177	-0.263	0.90031	-1.715	0.376415	-1.451	0.329294	0.141	0.884761	6.91	0	6.769	0	phage_region_5
ECs1178	regulatory protein cIII	GeneID:912643	ECs1178	-0.094	0.948043	0.252	0.88581	0.345	0.745666	0.632	0.571009	4.201	7e-06	3.569	3.8e-05	phage_region_5
ECs1179	hypothetical protein	GeneID:912933	ECs1179	1.255	0.218245	-0.264	0.875065	-1.519	0.077321	0.595	0.438836	6.874	0	6.28	1e-06	phage_region_5
ECs1180	hypothetical protein	GeneID:913005	ECs1180	1.05	0.11125	-0.112	0.897789	-1.162	0.016175	0.383	0.390812	7.049	0	6.665	0	phage_region_5
ECs1181	hypothetical protein	GeneID:914151	ECs1181	0.817	0.132555	-0.315	0.674522	-1.133	0.016623	-0.193	0.662009	6.081	0	6.274	0	phage_region_5
ECs1182	hypothetical protein	GeneID:912920	ECs1182	0.779	0.467634	0.937	0.441006	0.158	0.860662	-0.22	0.770221	4.992	0	5.212	0	phage_region_5
ECs1183	hypothetical protein	GeneID:912491	ECs1183	0.229	0.788884	-0.024	0.983935	-0.253	0.703347	0.684	0.263015	3.158	1e-06	2.474	6e-06	phage_region_5
ECs1184	hypothetical protein	GeneID:912589	ECs1184	0.619	0.11125	-0.16	0.70168	-0.779	0.00684	0.414	0.213765	2.97	0	2.556	0	phage_region_5
ECs1185	cI repressor protein	GeneID:912404	ECs1185	0.447	0.145372	0.31	0.339983	-0.137	0.607599	0.427	0.202579	0.278	0.243299	-0.149	0.574081	phage_region_5
ECs1186	CRO	GeneID:912935	ECs1186	1.03	0.227408	-1.335	0.253143	-2.365	0.010522	0.321	0.587009	7.38	0	7.059	0	phage_region_5
ECs1187	hypothetical protein	GeneID:914205	ECs1187	0.749	0.159526	-0.441	0.530579	-1.19	0.014291	-0.172	0.660159	5.864	0	6.036	0	phage_region_5
ECs1188	hypothetical protein	GeneID:913718	ECs1188	2.418	0.202488	0.819	0.777384	-1.599	0.250115	-0.881	0.546924	6.494	0	7.374	0	phage_region_5
ECs1189	replication protein O	GeneID:912502	ECs1189	0.366	0.695793	-0.301	0.824432	-0.667	0.363285	0.018	0.979804	7.247	0	7.23	0	phage_region_5
ECs1190	replication protein P	GeneID:912972	ECs1190	0.003	0.996305	-0.669	0.48684	-0.672	0.327537	-0.348	0.598774	6.848	0	7.196	0	phage_region_5
ECs1191	hypothetical protein	GeneID:914143	ECs1191	0.634	0.43645	-0.599	0.598549	-1.234	0.085263	0.09	0.871703	6.242	0	6.152	0	phage_region_5
ECs1192	hypothetical protein	GeneID:912446	ECs1192	0.962	0.581155	0.379	0.884727	-0.583	0.687585	0.418	0.731231	8.29	0	7.872	0	phage_region_5
ECs1193	hypothetical protein	GeneID:913833	ECs1193	1.314	0.506038	-0.045	0.988826	-1.36	0.397506	0.114	0.933726	8.073	0	7.959	0	phage_region_5
ECs1194	hypothetical protein	GeneID:914070	ECs1194	-0.094	0.940902	0.252	0.865983	0.345	0.704789	0.35	0.742843	0.983	0.16537	0.633	0.412123	phage_region_5
ECs1195	hypothetical protein	GeneID:912513	ECs1195	-0.094	0.937669	0.252	0.858899	0.345	0.678766	0.35	0.721866	4.49	0	4.14	1e-06	phage_region_5
ECs1196	DNA methylase	GeneID:913996	ECs1196	0.777	0.579132	-0.095	0.968665	-0.872	0.443385	0.052	0.95497	7.621	0	7.57	0	phage_region_5
ECs1197	protein NinE	GeneID:913015	ECs1197	0.583	0.814835	0.299	0.928234	-0.284	0.878294	0.375	0.82579	8.718	0	8.343	0	phage_region_5
ECs1199	antirepressor protein	GeneID:913580	ECs1199	0.835	0.11125	-0.056	0.909293	-0.891	0.002829	0.262	0.381722	5.28	0	5.018	0	phage_region_5
ECs1200	DNA-binding protein	GeneID:913662	ECs1200	-0.109	0.934893	-0.761	0.538301	-0.652	0.466717	0.087	0.909993	7.518	0	7.431	0	phage_region_5
ECs1201	protein NinG	GeneID:912371	ECs1201	0.901	0.144764	0.34	0.690193	-0.561	0.238833	0.334	0.390812	6.213	0	5.879	0	phage_region_5
ECs1202	hypothetical protein	GeneID:912456	ECs1202	0.054	0.966122	-0.425	0.815552	-0.479	0.669658	0.06	0.939772	7.099	0	7.04	0	phage_region_5
ECs1203	antitermination protein Q	GeneID:913671	ECs1203	0.809	0.274761	-0.19	0.875427	-0.999	0.105299	0.399	0.424715	6.868	0	6.469	0	phage_region_5
ECs1204	hypothetical protein	GeneID:912801	ECs1204	1.091	0.11125	-1.075	0.025742	-2.166	7e-05	0.599	0.233142	3.623	0	3.024	3e-06	phage_region_5
ECs5408	tRNA-Ile	GeneID:913700	ileZ2	1.031	0.14687	-1.206	0.188759	-2.236	0.003924	0.244	0.694879	4.541	0	4.297	0	phage_region_5
ECs5409	tRNA-Arg	GeneID:912984	argN2	1.428	0.112157	-0.878	0.415164	-2.306	0.004699	0.457	0.491575	5.264	0	4.807	0	phage_region_5
ECs5410	tRNA-Arg	GeneID:914023	argO2	0.908	0.117963	-0.95	0.165786	-1.858	0.001888	0.322	0.477212	6	0	5.678	0	phage_region_5
ECs1205	Shiga toxin 2 subunit A	GeneID:912807	ECs1205	0.993	0.293928	-1.217	0.298709	-2.21	0.015789	0.376	0.715017	7.009	2e-06	6.633	4e-06	phage_region_5
ECs1206	Shiga toxin 2 subunit B	GeneID:912579	ECs1206	1.289	0.11125	-0.714	0.244978	-2.002	0.000391	0.478	0.318518	7.025	0	6.547	0	phage_region_5
ECs1207	hypothetical protein	GeneID:912907	ECs1207	0.927	0.152698	-0.295	0.766826	-1.222	0.028771	0.05	0.92329	6.351	0	6.301	0	phage_region_5
ECs1208	transposase	GeneID:914040	ECs1208	-0.817	0.117799	-0.464	0.395176	0.352	0.4311	-0.508	0.228176	-0.308	0.314137	0.199	0.578454	phage_region_5
ECs1209	transposase	GeneID:912762	ECs1209	0.494	0.475564	0.446	0.603412	-0.048	0.935524	0.17	0.770221	0.407	0.294531	0.237	0.592323	phage_region_5
ECs1210	hypothetical protein	GeneID:912298	ECs1210	1.672	0.11125	-0.17	0.903795	-1.842	0.012243	0.681	0.156054	7.277	0	6.596	0	phage_region_5
ECs1211	hypothetical protein	GeneID:912967	ECs1211	1.822	0.11125	-0.144	0.925475	-1.966	0.011661	0.58	0.2686	6.941	0	6.361	0	phage_region_5
ECs1212	holin	GeneID:913732	ECs1212	1.872	0.394469	0.974	0.764081	-0.898	0.615622	0.818	0.557236	7.859	0	7.041	0	phage_region_5
ECs1213	endolysin	GeneID:913680	ECs1213	0.696	0.293154	0.119	0.910437	-0.577	0.292734	0.2	0.728852	6.276	0	6.076	0	phage_region_5
ECs1214	antirepressor protein	GeneID:912535	ECs1214	-0.094	0.937669	0.252	0.858899	0.345	0.675483	0.35	0.720593	3.738	4e-06	3.388	1.5e-05	phage_region_5
ECs1215	endopeptidase	GeneID:912904	ECs1215	0.159	0.715567	-0.406	0.378625	-0.565	0.090287	-0.077	0.827442	5.346	0	5.423	0	phage_region_5
ECs1217	Bor protein	GeneID:913557	ECs1217	0.756	0.11125	0.525	0.155378	-0.23	0.448483	0.213	0.553658	4.032	0	3.819	0	phage_region_5
ECs1218	hypothetical protein	GeneID:913530	ECs1218	1.011	0.170645	-0.448	0.683471	-1.459	0.025334	0.191	0.704505	6.146	0	5.955	0	phage_region_5
ECs1219	small subunit terminase	GeneID:912647	ECs1219	0.356	0.496368	-1.377	0.03246	-1.733	0.002951	-0.194	0.622076	5.855	0	6.049	0	phage_region_5
ECs1220	terminase large subunit	GeneID:912871	ECs1220	-0.372	0.581155	-0.367	0.664938	0.005	0.993024	-0.334	0.547604	5.646	0	5.981	0	phage_region_5
ECs1221	portal protein	GeneID:912727	ECs1221	-0.127	0.850775	-0.385	0.574587	-0.257	0.607826	-0.404	0.392147	5.618	0	6.022	0	phage_region_5
ECs1222	hypothetical protein	GeneID:912459	ECs1222	0.366	0.773521	-0.192	0.910437	-0.558	0.57396	0.115	0.924812	5.67	3.4e-05	5.556	4.7e-05	phage_region_5
ECs1223	hypothetical protein	GeneID:914220	ECs1223	-0.14	0.921762	-0.075	0.966352	0.065	0.946026	-0.359	0.723655	6.416	4e-06	6.774	2e-06	phage_region_5
ECs1224	hypothetical protein	GeneID:912617	ECs1224	0.372	0.74523	0.611	0.629668	0.239	0.782846	-0.002	0.998056	6.201	0	6.203	0	phage_region_5
ECs1225	hypothetical protein	GeneID:912613	ECs1225	0.811	0.509663	0.583	0.732278	-0.227	0.82694	-0.171	0.801673	6.24	0	6.41	0	phage_region_5
ECs1226	hypothetical protein	GeneID:912959	ECs1226	0.193	0.892429	0.227	0.89127	0.034	0.972723	-0.354	0.564304	6.19	0	6.543	0	phage_region_5
ECs1227	hypothetical protein	GeneID:912471	ECs1227	0.776	0.183607	0.336	0.673823	-0.44	0.343213	-0.129	0.759226	5.629	0	5.758	0	phage_region_5
ECs1228	tail fiber protein	GeneID:913841	ECs1228	0.309	0.549956	-0.044	0.960878	-0.352	0.407809	0.009	0.981755	5.367	0	5.358	0	phage_region_5
ECs1229	hypothetical protein	GeneID:912963	ECs1229	0.924	0.134985	0.423	0.58798	-0.5	0.287042	0.545	0.207709	4.813	0	4.268	0	phage_region_5
ECs1230	hypothetical protein	GeneID:914028	ECs1230	0.407	0.283269	-0.334	0.493071	-0.741	0.028412	0.157	0.597259	4.43	0	4.273	0	phage_region_5
ECs1231	outer membrane protein	GeneID:912373	ECs1231	0.792	0.7142	1.015	0.69021	0.223	0.885954	-0.063	0.950342	-2.163	0.00934	-2.1	0.013981	phage_region_5
ECs1232	hypothetical protein	GeneID:912738	ECs1232	0.731	0.174206	-0.686	0.293434	-1.417	0.00681	0.062	0.89155	6.771	0	6.708	0	phage_region_5
ECs1233	tail tip fiber protein	GeneID:912610	ECs1233	0.019	0.979358	-0.55	0.527594	-0.569	0.352298	-0.311	0.536527	5.783	0	6.094	0	phage_region_5
ECs1234	outer membrane protein	GeneID:912632	ECs1234	0.407	0.451644	-0.512	0.452852	-0.919	0.052299	-0.069	0.868204	5.846	0	5.915	0	phage_region_5
ECs1235	hypothetical protein	GeneID:913928	ECs1235	0.677	0.278714	-0.249	0.805927	-0.927	0.082363	0.335	0.462051	6.115	0	5.78	0	phage_region_5
ECs1236	outer membrane protein	GeneID:914208	ECs1236	-0.541	0.231997	-2.369	0.000166	-1.829	0.000477	-0.269	0.55989	4.964	0	5.233	0	phage_region_5
ECs1237	hypothetical protein	GeneID:912598	ECs1237	0.83	0.112157	0.689	0.129082	-0.141	0.733528	0.104	0.8554	1.957	0.000147	1.853	0.000274	phage_region_5
ECs1238	hypothetical protein	GeneID:912494	ECs1238	0.128	0.882181	-0.026	0.980884	-0.154	0.803481	-0.407	0.345022	5.06	0	5.468	0	phage_region_5
ECs1239	hypothetical protein	GeneID:913010	ECs1239	-0.126	0.937669	0.049	0.98078	0.175	0.879994	-0.115	0.866562	5.024	0	5.139	0	phage_region_5
ECs1240	hypothetical protein	GeneID:912772	ECs1240	-1.061	0.278714	-0.418	0.753403	0.642	0.477941	-0.168	0.783377	5.01	0	5.178	0	phage_region_5
ECs1241	hypothetical protein	GeneID:913004	ECs1241	-0.452	0.267721	-0.239	0.651168	0.213	0.567341	-0.135	0.691054	4.457	0	4.592	0	phage_region_5
ECs1242	hypothetical protein	GeneID:912529	ECs1242	-0.113	0.748207	-0.406	0.217242	-0.293	0.25184	-0.339	0.305003	3.35	0	3.689	0	phage_region_5
ECs1243	hypothetical protein	GeneID:914152	ECs1243	0.662	0.11445	-0.103	0.858899	-0.765	0.018787	0.403	0.278699	3.029	0	2.627	0	phage_region_5
ECs1244	hypothetical protein	GeneID:912897	ECs1244	0.102	0.763918	-0.088	0.84434	-0.19	0.439015	0.302	0.315251	3.342	0	3.039	0	phage_region_5
ECs1245	MokW protein	GeneID:913002	ECs1245	1.049	0.11125	0.531	0.309812	-0.518	0.205159	0.306	0.58372	1.532	0.001216	1.227	0.007103	phage_region_5
ECs1246	hypothetical protein	GeneID:913862	ECs1246	0.183	0.669429	0.126	0.839718	-0.057	0.873507	-0.01	0.973294	5.121	0	5.131	0	phage_region_5
ECs1247	hypothetical protein	GeneID:912992	ECs1247	-0.069	0.92563	-0.202	0.796785	-0.133	0.788289	-0.151	0.70338	5.664	0	5.815	0	phage_region_5
ECs1248	hypothetical protein	GeneID:912358	ECs1248	-0.377	0.758722	-0.335	0.844596	0.042	0.967904	-0.647	0.390798	6.297	0	6.945	0	phage_region_5
ECs1249	hypothetical protein	GeneID:914137	ECs1249	0.439	0.700049	0.472	0.740886	0.032	0.971895	-0.172	0.810091	6.099	0	6.27	0	phage_region_5
ECs1250	C4-type zinc finger TraR	GeneID:912642	ECs1250	1.234	0.131839	0.113	0.933372	-1.121	0.077424	-0.068	0.901581	6.259	0	6.327	0	phage_region_5
ECs1251	anti-repressor protein	GeneID:912780	ECs1251	0.774	0.11125	0.087	0.882395	-0.687	0.032092	0.28	0.450331	3.864	0	3.583	0	phage_region_5
ECs1252	transporter	GeneID:914118	ECs1252	0.37	0.208382	0.182	0.637403	-0.188	0.451047	0.066	0.803283	-0.026	0.89404	-0.092	0.656489
ECs1253	hypothetical protein	GeneID:912887	ECs1253	-0.718	0.164065	0.145	0.848809	0.863	0.045295	-0.212	0.641869	0.66	0.028343	0.872	0.011168
ECs1254	hypothetical protein	GeneID:912803	ECs1254	-0.395	0.591056	0.793	0.257032	1.189	0.03195	-0.001	0.999079	0.536	0.190854	0.537	0.238817
ECs1255	acetyltransferase	GeneID:912509	ECs1255	-0.234	0.712578	0.553	0.357164	0.787	0.077525	0.607	0.227881	0.826	0.027756	0.219	0.577342
ECs1256	hypothetical protein	GeneID:912826	ECs1256	-0.775	0.242972	0.238	0.789427	1.013	0.065598	0.853	0.152265	0.569	0.197631	-0.284	0.536987
ECs1257	synthetase	GeneID:912521	ECs1257	-0.066	0.956577	0.288	0.858899	0.354	0.699037	0.598	0.492233	0.913	0.144073	0.315	0.648323
ECs1258	hypothetical protein	GeneID:913968	ECs1258	0.069	0.937669	0.598	0.403813	0.529	0.30081	1.038	0.116853	1.086	0.024965	0.048	0.926205
ECs1259	tet operon regulator	GeneID:912884	ECs1259	0.523	0.125917	0.391	0.280052	-0.132	0.649123	0.187	0.530046	0.829	0.000805	0.642	0.00658
ECs1260	trifunctional transcriptional regulator/proline dehydrogenase/pyrroline-5-carboxylate dehydrogenase	GeneID:912875	putA	-0.114	0.92563	0.01	0.995203	0.123	0.8768	-2.673	0.012037	0.873	0.152883	3.546	1.4e-05
ECs5411	hypothetical protein	GeneID:2693795	ECs5411	0.688	0.57658	-1.082	0.498403	-1.77	0.098622	0.618	0.488155	1.465	0.021489	0.846	0.162019
ECs1261	major sodium/proline symporter	GeneID:913007	ECs1261	0.204	0.756049	-0.121	0.891074	-0.324	0.520844	-0.61	0.172338	-0.248	0.446747	0.362	0.294744
ECs1262	hypothetical protein	GeneID:912603	ECs1262	-0.04	0.921762	-0.493	0.109814	-0.454	0.065899	-0.292	0.239757	0.009	0.964806	0.301	0.122537
ECs1263	cytochrome	GeneID:912835	ECs1263	0.141	0.841122	0.085	0.924984	-0.056	0.913763	-0.199	0.52856	-0.548	0.022368	-0.35	0.148385
ECs1264	hypothetical protein	GeneID:913843	ECs1264	0.004	0.992462	0.291	0.638855	0.287	0.484133	-0.208	0.616183	-0.711	0.018001	-0.503	0.086683
ECs1265	hypothetical protein	GeneID:912778	ECs1265	0.267	0.533324	0.173	0.773409	-0.094	0.801605	0.035	0.913464	-0.582	0.009484	-0.617	0.007436
ECs1266	hypothetical protein	GeneID:912858	ECs1266	0.329	0.365797	0.34	0.415565	0.011	0.973304	-0.4	0.286532	0.041	0.89404	0.441	0.124658
ECs1267	PGA biosynthesis protein	GeneID:912758	pgaD	0.476	0.117914	0.295	0.363485	-0.181	0.446071	0.408	0.15782	2.357	0	1.949	0
ECs1268	N-glycosyltransferase	GeneID:912769	ECs1268	-0.152	0.624337	0.242	0.470935	0.394	0.093692	0.544	0.08993	1.72	0	1.176	1.7e-05
ECs1269	outer membrane N-deacetylase	GeneID:912831	pgaB	-0.395	0.288864	0.213	0.654257	0.608	0.049656	0.736	0.08993	1.198	0.000381	0.462	0.10523
ECs1270	outer membrane protein PgaA	GeneID:912850	pgaA	-0.266	0.3497	0.346	0.256597	0.612	0.013551	0.584	0.084102	1.171	4e-05	0.587	0.011452
ECs1271	hypothetical protein	GeneID:912861	ECs1271	0.329	0.270411	-0.237	0.516492	-0.566	0.027016	0.801	0.051569	1.635	1e-06	0.834	0.001019
ECs1272	rtn-like protein	GeneID:912750	ECs1272	0.595	0.117799	-0.836	0.031537	-1.431	0.000256	0.139	0.757383	-0.339	0.25444	-0.478	0.124428
ECs1273	FidL-like protein	GeneID:912797	ECs1273	0.297	0.58009	-0.577	0.335094	-0.874	0.049158	0.557	0.202579	0.706	0.030664	0.149	0.677958
ECs1274	transcriptional regulator	GeneID:912774	ECs1274	0.531	0.309574	-0.903	0.10867	-1.433	0.00415	0.516	0.335882	0.935	0.024942	0.419	0.32946
ECs1275	oxidoreductase	GeneID:912743	ECs1275	0.901	0.11125	0.405	0.428355	-0.496	0.134859	0.701	0.101167	3.955	0	3.253	0
ECs1276	chaperone protein	GeneID:912817	ECs1276	-0.822	0.125309	-1.364	0.01968	-0.542	0.274595	-0.833	0.076432	-1.345	0.000397	-0.512	0.138272
ECs1277	outer membrane protein	GeneID:912506	ECs1277	0.101	0.797105	-1.298	0.00188	-1.399	0.000325	-0.551	0.093119	-1.265	2.8e-05	-0.714	0.004555
ECs1278	outer membrane usher protein	GeneID:912793	ECs1278	-0.134	0.75664	-0.628	0.135649	-0.494	0.141041	-0.245	0.410032	0.163	0.459897	0.407	0.085566
ECs1279	chaperone protein	GeneID:912756	ECs1279	-0.516	0.699029	-0.345	0.856117	0.172	0.879994	-0.677	0.408278	0.352	0.51618	1.029	0.106429
ECs1280	major pilin protein	GeneID:912615	ECs1280	0.434	0.167281	0.435	0.188073	0.001	0.99716	0.597	0.109581	4.408	0	3.81	0
ECs1281	hypothetical protein	GeneID:912939	ECs1281	0.052	0.959451	0.335	0.790703	0.283	0.715275	0.932	0.357573	4.89	1e-06	3.958	4e-06
ECs1282	hemagglutinin/hemolysin-like protein	GeneID:912619	ECs1282	-0.023	0.940453	-0.801	0.006357	-0.778	0.002623	-0.025	0.918898	1.428	0	1.454	0
ECs1283	hemolysin activator-like protein	GeneID:912949	ECs1283	-0.077	0.94971	-1.604	0.18694	-1.527	0.11447	0.78	0.390812	4.226	1e-06	3.446	7e-06
ECs1284	holo-ACP synthase	GeneID:912725	ECs1284	-2.595	0.11125	-1.064	0.313884	1.531	0.114143	-0.497	0.666021	3.206	6.1e-05	3.703	5.1e-05
ECs1285	3-oxoacyl-ACP reductase	GeneID:912978	ECs1285	0.12	0.937669	-0.909	0.539715	-1.03	0.317003	0.125	0.915388	2.922	0.000167	2.797	0.000377
ECs1286	(3R)-hydroxymyristoyl-ACP dehydratase	GeneID:912983	ECs1286	-0.17	0.887579	-0.447	0.732278	-0.277	0.752483	-0.337	0.718841	2.553	6.8e-05	2.89	6.5e-05
ECs1287	acyl carrier protein	GeneID:913514	ECs1287	-1.126	0.126462	-1.727	0.031437	-0.6	0.413234	0.149	0.841403	2.525	1.2e-05	2.375	3.8e-05
ECs1288	glycine cleavage system protein T	GeneID:912944	ECs1288	-0.951	0.11125	-1.329	0.016303	-0.378	0.444233	-0.499	0.251118	1.35	0.000121	1.849	1.6e-05
ECs1289	3-oxoacyl-ACP synthase	GeneID:912824	ECs1289	-0.642	0.181931	-1.001	0.058063	-0.359	0.444233	-0.088	0.851299	0.925	0.00373	1.013	0.00336
ECs1290	hypothetical protein	GeneID:912578	ECs1290	-0.204	0.741655	-0.706	0.26925	-0.502	0.318405	-0.279	0.475876	-0.845	0.011187	-0.566	0.09847
ECs1291	hypothetical protein	GeneID:912942	ECs1291	-0.417	0.337899	-1.368	0.009519	-0.951	0.030583	-0.701	0.10726	-0.289	0.314629	0.413	0.219517
ECs1292	ABC transporter ATP-binding protein	GeneID:912975	ECs1292	-0.607	0.11445	-1.881	0.000216	-1.274	0.002314	-0.1	0.78939	0.488	0.045742	0.588	0.029784
ECs1293	hypothetical protein	GeneID:912977	ECs1293	-0.474	0.485559	-1.231	0.10099	-0.757	0.232078	-0.438	0.475774	0.47	0.251999	0.908	0.056232
ECs1294	hypothetical protein	GeneID:912523	ECs1294	0.687	0.398043	-0.819	0.439131	-1.506	0.040604	0.012	0.983022	0.411	0.328338	0.398	0.397517
ECs1295	hypothetical protein	GeneID:916336	ECs1295	0.151	0.902963	-0.173	0.902785	-0.324	0.704789	-0.652	0.466962	0.597	0.3204	1.249	0.070722
ECs1296	hypothetical protein	GeneID:912551	ECs1296	-1.155	0.142324	-2.297	0.013451	-1.142	0.156325	-0.482	0.505762	0.803	0.085512	1.285	0.020605
ECs1297	hypothetical protein	GeneID:914017	ECs1297	0.053	0.97217	-0.542	0.801923	-0.595	0.65742	-0.247	0.856075	0.777	0.36156	1.025	0.281866
ECs1298	hypothetical protein	GeneID:912971	ECs1298	0.533	0.223593	-2.056	0.001825	-2.589	9.4e-05	0.281	0.474586	1.628	1.2e-05	1.347	0.000108
ECs1299	integrase	GeneID:912968	ECs1299	0.352	0.28594	-0.997	0.013189	-1.349	0.000452	0.091	0.80797	0.026	0.927807	-0.065	0.840192	phage_region_SpLE1
ECs1300	hypothetical protein	GeneID:912838	ECs1300	0.297	0.60812	0.759	0.184982	0.462	0.313573	0.616	0.236442	1.153	0.006186	0.537	0.192152	phage_region_SpLE1
ECs1301	transposase	GeneID:915171	ECs1301	0.58	0.690151	1.401	0.310761	0.821	0.407809	0.498	0.625151	0.454	0.539984	-0.045	0.958517	phage_region_SpLE1
ECs1302	regulatory protein	GeneID:912895	ECs1302	0.217	0.495574	0.048	0.921397	-0.169	0.531464	-0.256	0.301066	-0.646	0.002376	-0.39	0.055506	phage_region_SpLE1
ECs5412	hypothetical protein	GeneID:2693745	ECs5412	-0.484	0.628074	-0.092	0.952876	0.392	0.65152	0.373	0.695298	2.111	0.001128	1.738	0.006062	phage_region_SpLE1
ECs1303	hypothetical protein	GeneID:913048	ECs1303	0.342	0.442178	-0.437	0.410852	-0.779	0.042334	0.672	0.114161	2.449	0	1.777	7e-06	phage_region_SpLE1
ECs1304	hypothetical protein	GeneID:915173	ECs1304	2.131	0.11125	1.599	0.149676	-0.532	0.475314	0.034	0.968147	2.233	0.000258	2.198	0.000461	phage_region_SpLE1
ECs1305	hypothetical protein	GeneID:912859	ECs1305	0.155	0.633736	-1.922	3.9e-05	-2.077	5e-06	-0.07	0.825763	-0.559	0.013499	-0.49	0.032232	phage_region_SpLE1
ECs1307	hypothetical protein	GeneID:914163	ECs1307	0.083	0.773283	-0.107	0.761596	-0.189	0.365684	-0.232	0.353609	0.322	0.082686	0.554	0.007731	phage_region_SpLE1
ECs1308	hypothetical protein	GeneID:913484	ECs1308	-0.261	0.310575	-0.207	0.50551	0.054	0.829066	-0.108	0.688579	-0.178	0.345353	-0.071	0.753452	phage_region_SpLE1
ECs1309	hypothetical protein	GeneID:913697	ECs1309	-0.053	0.844862	-0.373	0.108976	-0.32	0.083407	0.001	0.996705	-0.543	0.00287	-0.544	0.003789	phage_region_SpLE1
ECs1311	transposase	GeneID:912418	ECs1311	0.314	0.423351	0.595	0.140688	0.281	0.363285	0.095	0.790129	0.519	0.034199	0.424	0.097308	phage_region_SpLE1
ECs1312	complement resistance protein	GeneID:912825	ECs1312	0.402	0.433907	0.519	0.362909	0.117	0.791568	-0.021	0.960274	-0.605	0.05665	-0.584	0.083478	phage_region_SpLE1
ECs1313	pseudo	GeneID:914324	type I restriction endonuclease	0.92	0.275512	-0.937	0.395659	-1.857	0.020523	0.058	0.935803	1.361	0.003344	1.303	0.007485	phage_region_SpLE1
ECs1315	hypothetical protein	GeneID:912370	ECs1315	1.914	0.27482	2.026	0.293156	0.112	0.935524	0.289	0.859293	2.419	0.016765	2.129	0.035703	phage_region_SpLE1
ECs1316	diacylglycerol kinase	GeneID:912686	ECs1316	0.721	0.17982	-0.033	0.972686	-0.753	0.083407	1.022	0.085697	1.233	0.004019	0.211	0.630606	phage_region_SpLE1
ECs1317	outer membrane protein	GeneID:913035	ECs1317	0.352	0.473346	1.436	0.005728	1.084	0.010328	0.689	0.15668	1.362	0.000888	0.673	0.067849	phage_region_SpLE1
ECs1319	hypothetical protein	GeneID:913342	ECs1319	0.647	0.225632	-0.179	0.842814	-0.826	0.067289	0.199	0.654908	-0.853	0.015778	-1.053	0.005438	phage_region_SpLE1
ECs1320	hypothetical protein	GeneID:912706	ECs1320	0.667	0.404717	0.255	0.846065	-0.412	0.544232	-0.057	0.918639	-1.425	0.00285	-1.368	0.005438	phage_region_SpLE1
ECs1321	hypothetical protein	GeneID:912366	ECs1321	-0.997	0.11125	-0.182	0.808885	0.816	0.058855	-0.167	0.789512	1.006	0.017418	1.172	0.010247	phage_region_SpLE1
ECs1322	urease subunit gamma	GeneID:913824	ureA	-1.789	0.11125	0.005	0.996193	1.795	0.020704	-0.914	0.40148	1.19	0.08755	2.103	0.014227	phage_region_SpLE1
ECs1323	urease subunit beta	GeneID:913707	ureB	-0.936	0.11125	-0.219	0.697583	0.717	0.049847	-0.284	0.539654	0.37	0.247762	0.654	0.064299	phage_region_SpLE1
ECs1324	urease subunit alpha	GeneID:913507	ureC	-0.835	0.112157	-0.131	0.853057	0.703	0.055881	-0.544	0.228165	0.081	0.819104	0.624	0.070368	phage_region_SpLE1
ECs1325	urease accessory protein UreE	GeneID:913913	ureE	-1.644	0.11125	-0.356	0.688468	1.288	0.041839	-0.929	0.184662	-0.28	0.572716	0.649	0.244891	phage_region_SpLE1
ECs1326	UreF	GeneID:912425	ECs1326	-0.94	0.11125	-0.157	0.814689	0.783	0.048677	-0.462	0.323572	0.051	0.888859	0.513	0.171883	phage_region_SpLE1
ECs1327	protein UreG	GeneID:912768	ECs1327	-0.057	0.869743	0.187	0.571437	0.244	0.274992	0.294	0.298299	0.351	0.097858	0.057	0.8249	phage_region_SpLE1
ECs1328	hypothetical protein	GeneID:914200	ECs1328	-0.048	0.937669	-0.495	0.35414	-0.447	0.262922	0.384	0.254093	1.108	0.000205	0.724	0.006864	phage_region_SpLE1
ECs1330	50S ribosomal protein L31	GeneID:912490	rpmE2	0.794	0.112157	-0.545	0.224519	-1.34	0.001423	0.444	0.338524	-0.349	0.292257	-0.793	0.026355	phage_region_SpLE1
ECs5413	hypothetical protein	GeneID:2693820	ECs5413	1.468	0.11125	0.791	0.311241	-0.677	0.282043	0.413	0.587181	0.383	0.482405	-0.03	0.964257	phage_region_SpLE1
ECs1332	pseudo	GeneID:913911	membrane protein	0.565	0.525761	1.665	0.064053	1.1	0.128105	1.224	0.162045	1.838	0.006971	0.614	0.351699	phage_region_SpLE1
ECs1334	hypothetical protein	GeneID:912624	ECs1334	-0.835	0.569629	-0.489	0.809465	0.345	0.796124	-0.345	0.785414	-0.712	0.434796	-0.367	0.736369	phage_region_SpLE1
ECs1335	hypothetical protein	GeneID:913845	ECs1335	0.74	0.117799	0.556	0.253179	-0.184	0.61939	-0.017	0.968021	-0.119	0.686174	-0.102	0.76504	phage_region_SpLE1
ECs1336	hypothetical protein	GeneID:913780	ECs1336	0.36	0.582939	0.352	0.673922	-0.008	0.989512	-0.146	0.75981	-0.797	0.030557	-0.651	0.094106	phage_region_SpLE1
ECs1337	hypothetical protein	GeneID:913904	ECs1337	0.24	0.750076	-0.019	0.986178	-0.259	0.667928	0.242	0.582854	-0.417	0.221246	-0.658	0.071255	phage_region_SpLE1
ECs1338	hypothetical protein	GeneID:912312	ECs1338	1.042	0.117799	0.906	0.172688	-0.136	0.787747	0.138	0.788135	-0.107	0.776971	-0.245	0.547235	phage_region_SpLE1
ECs1339	hypothetical protein	GeneID:913949	ECs1339	-0.178	0.510482	-0.341	0.228354	-0.164	0.472877	-0.236	0.344758	-0.622	0.003029	-0.385	0.051919	phage_region_SpLE1
ECs1340	hypothetical protein	GeneID:913578	ECs1340	-0.727	0.112157	-0.153	0.779844	0.575	0.079505	-0.83	0.105531	2.484	0	3.314	0	phage_region_SpLE1
ECs1341	pseudo	GeneID:912659	effector protein	-0.212	0.478161	0.309	0.33075	0.521	0.031612	0.01	0.973135	0.76	0.001377	0.751	0.00197	phage_region_SpLE1
ECs1343	TerW protein	GeneID:912463	ECs1343	-0.34	0.231945	-0.435	0.144104	-0.095	0.715095	-0.191	0.528727	1.067	8.4e-05	1.259	2.4e-05	phage_region_SpLE1
ECs1344	hypothetical protein	GeneID:913679	ECs1344	-0.6	0.121758	-0.804	0.035815	-0.204	0.531026	-0.451	0.224658	0.257	0.338395	0.707	0.016526	phage_region_SpLE1
ECs1345	hypothetical protein	GeneID:913346	ECs1345	-1.178	0.11125	-0.878	0.149226	0.3	0.583246	-0.852	0.146361	0.005	0.992229	0.857	0.056416	phage_region_SpLE1
ECs1346	hypothetical protein	GeneID:913265	ECs1346	-1.336	0.11125	-1.355	0.050864	-0.02	0.975927	-0.826	0.208929	0.271	0.556024	1.097	0.032622	phage_region_SpLE1
ECs1347	hypothetical protein	GeneID:913886	ECs1347	-0.587	0.182858	-1.257	0.012585	-0.67	0.100432	-0.508	0.236442	0.459	0.120467	0.967	0.005962	phage_region_SpLE1
ECs1348	hypothetical protein	GeneID:912882	ECs1348	-0.812	0.125519	-1.143	0.039151	-0.331	0.497245	-0.63	0.205831	0.552	0.102198	1.183	0.003856	phage_region_SpLE1
ECs1349	hypothetical protein	GeneID:912691	ECs1349	-1.772	0.11125	-1.299	0.10454	0.473	0.545995	-0.857	0.250989	0.731	0.134927	1.588	0.008275	phage_region_SpLE1
ECs1350	hypothetical protein	GeneID:913123	ECs1350	-0.85	0.11125	-1.375	0.006703	-0.525	0.197465	-0.283	0.566056	1.463	0.000223	1.745	7.8e-05	phage_region_SpLE1
ECs1351	protein TerZ	GeneID:912773	ECs1351	-0.343	0.470223	-1.382	0.004258	-1.039	0.007287	0.047	0.921787	1.352	0.000581	1.304	0.000839	phage_region_SpLE1
ECs1352	protein TerA	GeneID:912536	ECs1352	-1.696	0.117799	-1.869	0.069127	-0.172	0.839983	-0.846	0.366699	0.664	0.369855	1.511	0.044067	phage_region_SpLE1
ECs1353	protein TerB	GeneID:913092	ECs1353	-1.627	0.112157	-1.49	0.105722	0.137	0.864596	-0.85	0.322771	0.668	0.307341	1.519	0.027482	phage_region_SpLE1
ECs1354	protein TerC	GeneID:913363	ECs1354	-1.697	0.117799	-1.251	0.24957	0.446	0.587364	-0.942	0.332303	0.505	0.509316	1.446	0.057856	phage_region_SpLE1
ECs1355	protein TerD	GeneID:912680	ECs1355	-0.685	0.144735	-0.541	0.270955	0.144	0.715275	-0.468	0.274204	0.366	0.261798	0.835	0.015331	phage_region_SpLE1
ECs1356	protein TerE	GeneID:912662	ECs1356	-0.221	0.42061	-0.728	0.009587	-0.507	0.022194	-0.186	0.467443	0.037	0.854655	0.224	0.252707	phage_region_SpLE1
ECs1357	hypothetical protein	GeneID:912343	ECs1357	-1.372	0.22278	0.557	0.651168	1.929	0.038247	-0.046	0.973893	2.231	0.013094	2.277	0.018815	phage_region_SpLE1
ECs1358	pseudo	GeneID:912428	protein TerF	0.197	0.442513	0.506	0.051442	0.309	0.12768	-0.346	0.168514	-0.832	0.000252	-0.486	0.016529	phage_region_SpLE1
ECs1359	hypothetical protein	GeneID:912576	ECs1359	0.999	0.196897	0.157	0.898399	-0.842	0.174734	-0.2	0.723655	-0.989	0.025905	-0.788	0.091358	phage_region_SpLE1
ECs1360	bifunctional enterobactin receptor/adhesin protein	GeneID:912400	ECs1360	0.661	0.236273	0.036	0.972686	-0.625	0.172912	-0.243	0.571701	-2.14	2e-06	-1.896	8e-06	phage_region_SpLE1
ECs1362	hypothetical protein	GeneID:913263	ECs1362	1.071	0.230958	0.53	0.667252	-0.541	0.447174	0.852	0.11967	1.912	5.4e-05	1.06	0.006046	phage_region_SpLE1
ECs1364	hypothetical protein	GeneID:912639	ECs1364	-0.17	0.756049	-1.105	0.040206	-0.936	0.0355	0.952	0.145041	1.118	0.020099	0.166	0.740014	phage_region_SpLE1
ECs1365	hypothetical protein	GeneID:912311	ECs1365	0.442	0.756049	-0.62	0.740886	-1.062	0.334517	-0.161	0.910221	-0.842	0.408153	-0.681	0.555642	phage_region_SpLE1
ECs1366	hypothetical protein	GeneID:916558	ECs1366	-0.039	0.982168	0.377	0.868782	0.416	0.764912	-0.819	0.595856	1.15	0.218452	1.969	0.073655	phage_region_SpLE1
ECs1367	hypothetical protein	GeneID:915289	ECs1367	1.389	0.11125	0.986	0.19634	-0.403	0.435053	0.614	0.466401	0.711	0.253565	0.097	0.895351	phage_region_SpLE1
ECs5414	hypothetical protein	GeneID:2693821	ECs5414	-0.457	0.297896	-0.385	0.463757	0.072	0.869457	-0.439	0.381722	0.058	0.88153	0.496	0.226639	phage_region_SpLE1
ECs1370	glucosyl-transferase	GeneID:912409	ECs1370	0.005	0.990426	-1.4	0.00129	-1.404	0.000336	0.392	0.319534	0.868	0.005627	0.477	0.11258	phage_region_SpLE1
ECs1372	transposase	GeneID:914906	ECs1372	0.746	0.385132	0.274	0.844878	-0.472	0.515679	0.936	0.191454	1.259	0.019058	0.323	0.553892	phage_region_SpLE1
ECs1373	hypothetical protein	GeneID:912500	ECs1373	0.582	0.372782	0.33	0.714846	-0.252	0.66689	1.044	0.093129	1.165	0.008382	0.121	0.803659	phage_region_SpLE1
ECs1374	hypothetical protein	GeneID:913813	ECs1374	0.592	0.553743	-0.722	0.597155	-1.314	0.12794	1.173	0.076432	0.513	0.237103	-0.661	0.135208	phage_region_SpLE1
ECs1375	hypothetical protein	GeneID:914866	ECs1375	-0.284	0.889953	-1.519	0.441195	-1.235	0.412629	-0.459	0.818135	1.864	0.099195	2.323	0.069722	phage_region_SpLE1
ECs1376	hypothetical protein	GeneID:912401	ECs1376	0.183	0.647838	-0.579	0.169015	-0.762	0.024715	0.416	0.465346	1.044	0.013032	0.628	0.124595	phage_region_SpLE1
ECs1377	hypothetical protein	GeneID:915129	ECs1377	-0.353	0.268374	-0.981	0.008535	-0.628	0.037595	-0.319	0.229139	-1.01	0.000123	-0.69	0.004389	phage_region_SpLE1
ECs1378	hypothetical protein	GeneID:913726	ECs1378	0.709	0.11125	0.066	0.907211	-0.643	0.03814	0.322	0.36579	-0.901	0.002615	-1.224	0.000251	phage_region_SpLE1
ECs1379	hypothetical protein	GeneID:913994	ECs1379	0.612	0.295997	-0.106	0.907903	-0.718	0.140887	0.27	0.632736	-0.777	0.068333	-1.047	0.021803	phage_region_SpLE1
ECs5415	hypothetical protein	GeneID:2693822	ECs5415	0.28	0.764084	0.13	0.918485	-0.15	0.841265	0.804	0.166731	0.594	0.159013	-0.211	0.643705	phage_region_SpLE1
ECs1380	transposase	GeneID:914090	ECs1380	-0.341	0.165144	-0.391	0.123873	-0.05	0.828679	-0.032	0.905388	0.537	0.00463	0.569	0.004172	phage_region_SpLE1
ECs1381	transposase	GeneID:912467	ECs1381	0.261	0.902963	0.216	0.931242	-0.044	0.974858	-0.843	0.400642	-1.246	0.116931	-0.403	0.681321	phage_region_SpLE1
ECs1382	HecB-like protein	GeneID:912541	ECs1382	0.524	0.248539	0.243	0.703931	-0.281	0.460156	0.609	0.060268	0.867	0.000284	0.258	0.203312	phage_region_SpLE1
ECs1383	pseudo	GeneID:912547	helicase	0.506	0.158769	0.465	0.227097	-0.041	0.895391	1.485	0.00019	1.151	7e-06	-0.334	0.08391	phage_region_SpLE1
ECs1386	hypothetical protein	GeneID:912382	ECs1386	-0.169	0.75557	-0.205	0.761596	-0.037	0.935302	1.135	0.006589	1.144	3e-05	0.009	0.968977	phage_region_SpLE1
ECs1387	hypothetical protein	GeneID:913299	ECs1387	-0.249	0.740183	-0.487	0.559584	-0.238	0.708561	0.978	0.060268	0.419	0.200738	-0.559	0.092796	phage_region_SpLE1
ECs1388	transcriptional regulator	GeneID:913436	ECs1388	-0.208	0.749536	-1.009	0.12142	-0.8	0.128352	0.574	0.154599	-0.126	0.697993	-0.7	0.032929	phage_region_SpLE1
ECs1389	hypothetical protein	GeneID:912545	ECs1389	-0.044	0.937669	-0.981	0.040648	-0.937	0.020713	0.906	0.051569	0.83	0.002811	-0.075	0.795462	phage_region_SpLE1
ECs1391	pseudo	GeneID:915309	DNA binding protein	0.188	0.73352	-0.039	0.965629	-0.227	0.608411	0.749	0.074573	2.405	0	1.657	5e-06	phage_region_SpLE1
ECs1392	hypothetical protein	GeneID:913190	ECs1392	-0.921	0.443744	0.292	0.860676	1.214	0.212997	0.679	0.177439	1.079	0.005208	0.4	0.267808	phage_region_SpLE1
ECs1393	hypothetical protein	GeneID:913807	ECs1393	1.249	0.114502	0.334	0.759651	-0.914	0.100228	1.476	0.011032	0.902	0.005629	-0.575	0.054035	phage_region_SpLE1
ECs1394	hypothetical protein	GeneID:914450	ECs1394	0.828	0.196979	0.268	0.75459	-0.56	0.288015	0.619	0.247182	2.447	2.2e-05	1.829	0.000421	phage_region_SpLE1
ECs1395	hypothetical protein	GeneID:914784	ECs1395	0.819	0.378324	0.443	0.74243	-0.376	0.641827	1.188	0.039691	0.61	0.051296	-0.578	0.061127	phage_region_SpLE1
ECs1396	AidA-I	GeneID:912599	ECs1396	0.621	0.29076	0.308	0.714846	-0.313	0.53438	0.13	0.776259	1.061	0.001487	0.931	0.005281	phage_region_SpLE1
ECs1397	hypothetical protein	GeneID:912553	ECs1397	-0.408	0.176643	-0.316	0.341234	0.092	0.742841	-0.104	0.723655	-0.385	0.059748	-0.28	0.188668	phage_region_SpLE1
ECs1398	hypothetical protein	GeneID:912390	ECs1398	-0.427	0.390507	-0.379	0.530184	0.048	0.920281	-0.04	0.936463	0.03	0.935397	0.071	0.871502	phage_region_SpLE1
ECs1399	hypothetical protein	GeneID:913466	ECs1399	-0.209	0.556581	0.256	0.525336	0.466	0.092711	0.083	0.801878	-0.069	0.770563	-0.152	0.545745	phage_region_SpLE1
ECs1400	hypothetical protein	GeneID:912753	ECs1400	0.779	0.634406	0.299	0.89817	-0.48	0.719301	0.256	0.840208	-2.372	0.030599	-2.628	0.022643	phage_region_SpLE1
ECs1401	hypothetical protein	GeneID:914069	ECs1401	0.317	0.784977	0.388	0.790749	0.071	0.936671	-1.178	0.172643	0.293	0.593875	1.471	0.028747	phage_region_SpLE1
ECs1402	hypothetical protein	GeneID:913948	ECs1402	-2.112	0.11125	0.726	0.45232	2.837	0.002607	-1.485	0.096803	0.463	0.350287	1.948	0.003991	phage_region_SpLE1
ECs1403	DNA repair protein	GeneID:912368	ECs1403	-0.393	0.747102	0.461	0.747033	0.854	0.325481	-0.184	0.850778	0.972	0.102224	1.155	0.077136	phage_region_SpLE1
ECs1404	hypothetical protein	GeneID:912387	ECs1404	0.548	0.800865	2.24	0.221347	1.692	0.19375	-0.697	0.666054	-0.043	0.970343	0.654	0.613989	phage_region_SpLE1
ECs1405	hypothetical protein	GeneID:914193	ECs1405	-0.533	0.442343	1.536	0.014498	2.069	0.00068	-0.037	0.956203	0.074	0.88213	0.111	0.853122	phage_region_SpLE1
ECs1406	hypothetical protein	GeneID:912823	ECs1406	0.561	0.582919	1.865	0.04802	1.304	0.055544	-0.213	0.790958	0.699	0.159228	0.912	0.103709	phage_region_SpLE1
ECs1407	hypothetical protein	GeneID:912406	ECs1407	0.035	0.950628	0.463	0.373739	0.428	0.257414	-0.45	0.194631	-0.369	0.140434	0.08	0.804155	phage_region_SpLE1
ECs1408	hypothetical protein	GeneID:912560	ECs1408	-0.305	0.734777	0.452	0.639339	0.757	0.232078	-0.42	0.402929	-0.809	0.048282	-0.389	0.39903	phage_region_SpLE1
ECs1409	hypothetical protein	GeneID:912327	ECs1409	-0.46	0.112157	0.154	0.62562	0.614	0.007467	-0.259	0.207055	-1.096	3e-06	-0.838	6.5e-05	phage_region_SpLE1
ECs5416	tRNA-Ser	GeneID:914009	serX	0.739	0.413903	0.332	0.811045	-0.406	0.600973	-0.429	0.507121	-0.621	0.198565	-0.192	0.752248
ECs1410	dehydrogenase	GeneID:914357	ECs1410	-0.845	0.11125	-0.209	0.727105	0.636	0.084939	-0.452	0.294643	-0.131	0.691193	0.321	0.356745
ECs1411	hydrolase	GeneID:912538	ECs1411	-0.097	0.735272	-0.213	0.459265	-0.116	0.597381	0.07	0.794202	-0.345	0.060386	-0.415	0.030984
ECs1412	oxidoreductase component	GeneID:912375	ECs1412	-0.066	0.795234	-0.269	0.2515	-0.203	0.257414	0.221	0.299859	-0.262	0.102688	-0.483	0.006706
ECs1413	hypothetical protein	GeneID:914162	ECs1413	0.153	0.550866	-0.058	0.874891	-0.21	0.298306	0.098	0.728852	-0.021	0.922546	-0.12	0.593918
ECs1414	protein CsgG	GeneID:914144	ECs1414	0.044	0.941035	-1.32	0.022105	-1.364	0.006951	-0.768	0.089048	-1.387	0.000207	-0.618	0.051733
ECs1415	curli assembly protein CsgF	GeneID:913765	ECs1415	-0.672	0.382029	-2.075	0.031012	-1.404	0.085202	-1.166	0.075136	-1.48	0.00198	-0.314	0.505561
ECs1416	curli assembly protein CsgE	GeneID:912466	ECs1416	-0.614	0.337899	-1.505	0.043127	-0.891	0.154802	-0.744	0.127921	-1.021	0.006462	-0.277	0.45388
ECs1417	DNA-binding transcriptional regulator CsgD	GeneID:913469	ECs1417	-0.875	0.112265	-1.215	0.021968	-0.34	0.454678	-0.692	0.152099	-1.056	0.004722	-0.363	0.2921
ECs1418	hypothetical protein	GeneID:913642	ECs1418	0.807	0.452783	0.111	0.953092	-0.696	0.439617	1.336	0.131994	1.924	0.00348	0.588	0.293609
ECs1419	curlin minor subunit	GeneID:912479	ECs1419	-0.096	0.963319	-0.517	0.858899	-0.421	0.817596	-1.349	0.236442	-1.329	0.113381	0.02	0.986771
ECs1420	cryptic curlin major subunit	GeneID:913991	ECs1420	-0.024	0.987668	-0.183	0.938536	-0.159	0.905619	-1.227	0.228176	-0.965	0.186867	0.262	0.779336
ECs1421	autoagglutination protein	GeneID:912415	csgC	0.323	0.749363	0.201	0.882408	-0.122	0.878126	0.62	0.344758	0.888	0.066168	0.267	0.606887
ECs1422	hypothetical protein	GeneID:912307	ECs1422	0.82	0.112562	-0.962	0.083267	-1.782	0.000625	0.389	0.378588	-0.076	0.840153	-0.464	0.204428
ECs1423	hypothetical protein	GeneID:912957	ECs1423	0.763	0.11125	-0.584	0.191015	-1.347	0.000868	-0.213	0.531905	-1.299	9.2e-05	-1.086	0.000601
ECs1424	synthase	GeneID:912591	ECs1424	-0.178	0.52271	-0.633	0.029729	-0.455	0.05164	-0.315	0.180891	-0.86	0.000108	-0.546	0.00581
ECs1425	glucans biosynthesis protein	GeneID:914215	mdoC	-0.276	0.183856	-0.136	0.59565	0.139	0.4311	0.269	0.210817	-0.011	0.948053	-0.28	0.094707
ECs1426	glucan biosynthesis protein G	GeneID:912482	mdoG	-1.086	0.11125	-0.259	0.742183	0.827	0.061641	-0.517	0.344522	-0.868	0.034609	-0.351	0.395585
ECs1427	glucosyltransferase MdoH	GeneID:913619	ECs1427	-0.924	0.11125	-0.148	0.817293	0.776	0.026591	-0.421	0.337036	-1.236	0.000813	-0.814	0.013773
ECs1428	hypothetical protein	GeneID:912402	ECs1428	0.733	0.370307	0.538	0.609525	-0.196	0.781838	0.172	0.805468	-0.199	0.702745	-0.371	0.503348
ECs1429	acidic protein MsyB	GeneID:914483	ECs1429	-0.125	0.756049	-0.357	0.345549	-0.232	0.418856	-0.566	0.169717	-1.725	1.3e-05	-1.159	0.000471
ECs1431	pseudo	GeneID:913564	multidrug transporter	0.218	0.751704	0.217	0.809658	-0.001	0.998294	-0.146	0.749431	0.112	0.727506	0.258	0.458602
ECs1432	lipid A biosynthesis lauroyl acyltransferase	GeneID:912457	ECs1432	-1.007	0.11125	-0.16	0.843216	0.847	0.053713	-0.723	0.177439	-0.85	0.034767	-0.127	0.795631
ECs1433	hypothetical protein	GeneID:913919	ECs1433	0.016	0.965022	-0.396	0.263265	-0.411	0.121551	0.379	0.168734	0.165	0.412112	-0.213	0.312395
ECs1434	hypothetical protein	GeneID:912645	ECs1434	0.375	0.190149	-0.088	0.848582	-0.463	0.051287	0.164	0.55284	0.31	0.11942	0.145	0.49968
ECs1435	cytochrome	GeneID:914197	ECs1435	0.118	0.874252	-0.694	0.3261	-0.812	0.121441	-0.053	0.905177	0.568	0.047389	0.621	0.040934
ECs1436	hypothetical protein	GeneID:914276	ECs1436	-0.071	0.937669	-0.199	0.858899	-0.128	0.850947	0.157	0.756577	0.311	0.363677	0.155	0.697324
ECs1437	N-methyltryptophan oxidase	GeneID:912344	solA	-0.152	0.515183	-0.474	0.041379	-0.323	0.079792	-0.109	0.642214	-0.079	0.641441	0.03	0.887411
ECs1438	biofilm formation regulatory protein BssS	GeneID:912354	bssS	1.078	0.11125	0.438	0.401967	-0.64	0.107914	0.012	0.981755	-1.116	0.007852	-1.128	0.008067
ECs1439	DNA damage-inducible protein I	GeneID:912326	ECs1439	0.732	0.113334	1.881	0.000227	1.149	0.002401	0.468	0.249861	2.113	3e-06	1.645	4.3e-05
ECs1440	dihydroorotase	GeneID:914110	ECs1440	-1.068	0.11125	-0.294	0.693101	0.773	0.085149	-0.076	0.903188	0.267	0.51259	0.342	0.429653
ECs1441	hypothetical protein	GeneID:914105	ECs1441	0.071	0.821035	-0.19	0.539079	-0.261	0.21934	0.028	0.933726	-1.124	4.6e-05	-1.153	3.7e-05
ECs1442	glutaredoxin	GeneID:912384	ECs1442	-0.667	0.115328	-0.411	0.333539	0.256	0.420249	-0.89	0.108301	-1.878	7.7e-05	-0.987	0.009996
ECs1443	multidrug resistance protein MdtH	GeneID:912474	ECs1443	0.326	0.308328	-1.086	0.003808	-1.413	0.000144	-0.172	0.63735	-0.229	0.380966	-0.057	0.864692
ECs1444	ribosomal-protein-S5-alanine N-acetyltransferase	GeneID:912337	ECs1444	-0.315	0.277125	-0.277	0.397572	0.038	0.885963	-0.381	0.197599	-0.808	0.001204	-0.427	0.059565
ECs1445	hypothetical protein	GeneID:913563	ECs1445	-0.61	0.121758	-0.597	0.122305	0.013	0.971782	-0.633	0.109117	-1.054	0.001027	-0.422	0.14178
ECs1446	hypothetical protein	GeneID:914354	ECs1446	-0.777	0.122407	-0.51	0.331572	0.267	0.531026	-0.614	0.192174	-1.08	0.004743	-0.466	0.210916
ECs1447	hypothetical protein	GeneID:912988	ECs1447	0.047	0.879209	-0.403	0.114886	-0.45	0.029536	0.259	0.274204	-0.76	0.000596	-1.019	4.8e-05
ECs1448	flagella synthesis protein FlgN	GeneID:912372	ECs1448	-0.278	0.54336	0.286	0.599991	0.564	0.111297	-0.602	0.220868	-0.596	0.100143	0.006	0.99033
ECs1449	anti-sigma-28 factor FlgM	GeneID:912416	ECs1449	-0.158	0.757699	0.856	0.066194	1.014	0.010835	-0.942	0.112221	-1.078	0.015376	-0.136	0.804755
ECs1450	flagellar basal body P-ring biosynthesis protein FlgA	GeneID:913008	flgA	0.714	0.11125	0.082	0.859381	-0.632	0.014544	-0.162	0.625659	-0.689	0.009395	-0.527	0.050474
ECs1451	flagellar basal-body rod protein FlgB	GeneID:913983	flgB	0.634	0.112157	-0.537	0.163175	-1.171	0.000969	-0.064	0.925125	-0.074	0.878242	-0.011	0.986102
ECs1452	flagellar basal body rod protein FlgC	GeneID:913368	flgC	0.163	0.65937	-0.547	0.137286	-0.71	0.019305	-0.314	0.621944	-0.093	0.845784	0.221	0.681129
ECs1453	flagellar basal body rod modification protein	GeneID:912974	flgD	-0.269	0.55411	-0.645	0.166132	-0.376	0.312447	0.067	0.928314	-0.243	0.646092	-0.31	0.595107
ECs1454	flagellar hook protein FlgE	GeneID:914188	flgE	-0.497	0.37137	-0.663	0.276285	-0.166	0.747249	0.061	0.937304	-0.386	0.488565	-0.447	0.457763
ECs1455	flagellar basal body rod protein FlgF	GeneID:912868	flgF	-0.936	0.11445	-0.804	0.156303	0.132	0.802656	0.192	0.82576	0.283	0.634621	0.091	0.896828
ECs1456	flagellar basal body rod protein FlgG	GeneID:912784	flgG	-0.132	0.813371	-0.402	0.471636	-0.27	0.516072	0.272	0.691449	0.094	0.85727	-0.178	0.752248
ECs1457	flagellar basal body L-ring protein	GeneID:912879	flgH	-0.069	0.906728	-0.743	0.125693	-0.673	0.083061	0.347	0.543635	0.511	0.204169	0.164	0.726987
ECs1458	flagellar basal body P-ring protein	GeneID:913952	flgI	0.167	0.549498	-0.618	0.033636	-0.784	0.002757	0.347	0.266055	0.014	0.95648	-0.332	0.188055
ECs1459	flagellar rod assembly protein/muramidase FlgJ	GeneID:912388	flgJ	0.162	0.647317	-0.573	0.1136	-0.735	0.015253	0.005	0.991579	0.128	0.687224	0.124	0.73787
ECs1460	flagellar hook-associated protein FlgK	GeneID:914101	flgK	-0.456	0.216377	0.333	0.431505	0.788	0.01345	-0.084	0.827817	-0.703	0.01328	-0.619	0.033143
ECs1461	flagellar hook-associated protein FlgL	GeneID:913031	flgL	-0.245	0.430601	0.422	0.194601	0.667	0.01278	-0.136	0.625476	-0.966	0.000154	-0.83	0.000769
ECs1462	ribonuclease E	GeneID:912764	rne	-0.623	0.184213	-0.099	0.887586	0.523	0.155944	-0.594	0.189912	-1.363	0.000373	-0.769	0.019134
ECs1463	hypothetical protein	GeneID:913605	ECs1463	-0.12	0.933995	0.097	0.954932	0.217	0.820283	1.348	0.114161	1.623	0.009161	0.275	0.633452
ECs1464	23S rRNA pseudouridylate synthase C	GeneID:913470	ECs1464	-0.173	0.42754	-0.288	0.208232	-0.116	0.539491	0.154	0.471394	-0.676	0.000493	-0.83	9.1e-05
ECs1465	Maf-like protein	GeneID:912761	maf	0.381	0.192323	-1.277	0.00026	-1.658	6e-06	-0.035	0.92399	-2	0	-1.966	0
ECs1466	hypothetical protein	GeneID:912718	ECs1466	0.582	0.154241	0.446	0.297591	-0.136	0.708554	0.491	0.212628	-0.751	0.009949	-1.242	0.000285
ECs1467	50S ribosomal protein L32	GeneID:912317	rpmF	0.875	0.112157	0.651	0.185294	-0.223	0.603486	0.754	0.119356	-0.798	0.016762	-1.552	0.000166
ECs1468	glycerol-3-phosphate acyltransferase PlsX	GeneID:913798	ECs1468	0.6	0.168722	0.221	0.688707	-0.379	0.28352	0.558	0.195293	-1.072	0.00132	-1.63	4e-05
ECs1469	3-oxoacyl-ACP synthase III	GeneID:913793	ECs1469	-0.405	0.175111	-0.193	0.594645	0.212	0.37557	0.079	0.796285	-1.271	1e-05	-1.35	5e-06
ECs1470	ACP S-malonyltransferase	GeneID:913863	ECs1470	-0.948	0.128222	0.154	0.864355	1.101	0.026392	-0.319	0.609304	-1.408	0.002768	-1.089	0.014174
ECs1471	3-ketoacyl-ACP reductase	GeneID:913011	fabG	-0.288	0.239795	0.261	0.334191	0.548	0.01044	-0.058	0.836218	-1.36	1e-06	-1.302	2e-06
ECs1472	acyl carrier protein	GeneID:912360	acpP	0.541	0.145861	-0.038	0.948505	-0.58	0.051627	0.251	0.491575	-0.893	0.002041	-1.144	0.000311
ECs1473	3-oxoacyl-ACP synthase	GeneID:912652	ECs1473	-0.697	0.12482	0.026	0.972686	0.724	0.039751	-0.222	0.598774	-0.184	0.540996	0.038	0.913258
ECs1474	4-amino-4-deoxychorismate lyase	GeneID:913214	ECs1474	-0.448	0.11445	-0.335	0.223367	0.114	0.62979	0.058	0.82579	-0.999	5.1e-05	-1.057	3.7e-05
ECs1475	hypothetical protein	GeneID:912665	ECs1475	-0.06	0.824629	-0.149	0.599991	-0.088	0.671825	0.12	0.592659	-1.04	1.1e-05	-1.16	4e-06
ECs1476	thymidylate kinase	GeneID:912609	tmk	-0.251	0.245741	0.109	0.708322	0.36	0.044784	-0.103	0.636187	-1.035	7e-06	-0.931	2.7e-05
ECs1477	DNA polymerase III subunit delta'	GeneID:912962	ECs1477	-0.289	0.18406	0.19	0.441052	0.479	0.011426	-0.083	0.715468	-0.973	1.3e-05	-0.89	4.1e-05
ECs1478	metallodependent hydrolase	GeneID:913835	ECs1478	0.118	0.725466	-0.013	0.977921	-0.131	0.615988	-0.041	0.918639	-2.083	0	-2.042	0
ECs1479	PTS system glucose-specific transporter subunit IIBC	GeneID:912363	ECs1479	-0.334	0.222595	-0.775	0.006631	-0.441	0.041065	-0.451	0.095992	-1.696	0	-1.244	2e-06
ECs1480	ferric-rhodotorulic acid outer membrane transporter	GeneID:913890	ECs1480	0.694	0.298469	0.391	0.670511	-0.303	0.600504	-0.268	0.56786	-0.902	0.013648	-0.634	0.083737
ECs1481	purine nucleoside phosphoramidase	GeneID:912424	ECs1481	0.419	0.155823	-0.195	0.573789	-0.614	0.014232	0.044	0.889792	-0.814	0.000831	-0.858	0.00058
ECs1482	hypothetical protein	GeneID:912483	ECs1482	0.127	0.545383	-0.425	0.038457	-0.552	0.002882	-0.362	0.096803	-0.956	6e-06	-0.595	0.000628
ECs1483	hypothetical protein	GeneID:913505	ECs1483	-0.611	0.155102	-0.489	0.286306	0.122	0.74839	-0.876	0.075487	-1.187	0.0011	-0.311	0.339381
ECs1484	thiamine kinase	GeneID:913746	thiK	-0.532	0.117799	-0.01	0.983089	0.522	0.047369	-0.167	0.609304	-0.776	0.003552	-0.608	0.020919
ECs1485	beta-hexosaminidase	GeneID:913266	ECs1485	-0.441	0.27075	0.001	0.997681	0.442	0.167781	-0.421	0.286182	-1.322	0.000219	-0.901	0.004422
ECs1486	hypothetical protein	GeneID:912679	ECs1486	-0.043	0.883906	0.179	0.499784	0.222	0.229102	-0.284	0.20316	-1.42	0	-1.136	1e-06
ECs1487	NADH dehydrogenase	GeneID:913292	ECs1487	-0.721	0.11125	-1.251	0.00047	-0.531	0.038886	-0.035	0.91954	-0.588	0.016607	-0.554	0.028856
ECs1488	hypothetical protein	GeneID:912979	ECs1488	0.663	0.292408	0.658	0.360128	-0.004	0.993024	-0.021	0.961961	-1.925	2.1e-05	-1.904	3e-05
ECs1489	hypothetical protein	GeneID:912848	ECs1489	-0.18	0.494779	0.319	0.24152	0.499	0.021559	-0.224	0.344282	-0.067	0.713681	0.157	0.407311
ECs1490	hypothetical protein	GeneID:912348	ECs1490	0.596	0.18358	-0.402	0.471659	-0.999	0.013951	-0.072	0.85189	0.666	0.016651	0.739	0.010359
ECs1491	hypothetical protein	GeneID:913870	ECs1491	0.214	0.396082	0.044	0.907292	-0.17	0.427385	0.162	0.497917	-0.078	0.662292	-0.24	0.183113
ECs1492	transcription-repair coupling factor	GeneID:913354	ECs1492	-0.679	0.112265	-0.463	0.253179	0.216	0.489151	-0.603	0.1424	-0.843	0.00683	-0.239	0.419815
ECs1493	hypothetical protein	GeneID:912685	ECs1493	0.245	0.533218	0.486	0.23117	0.241	0.437314	-0.166	0.566056	0.118	0.567944	0.284	0.201558
ECs1494	outer membrane-specific lipoprotein transporter subunit LolC	GeneID:912675	ECs1494	-0.129	0.548082	-0.26	0.24152	-0.131	0.458738	0.078	0.723655	0.054	0.737801	-0.025	0.894793
ECs1495	lipoprotein transporter ATP-binding protein	GeneID:913145	lolD	-0.108	0.678475	-0.155	0.602275	-0.047	0.83268	0.022	0.934297	0.007	0.972471	-0.016	0.941511
ECs1496	outer membrane-specific lipoprotein transporter subunit LolE	GeneID:913380	ECs1496	0.01	0.965022	-0.44	0.031437	-0.45	0.01009	0.062	0.78522	-1.239	0	-1.301	0
ECs1497	N-acetyl-D-glucosamine kinase	GeneID:912695	ECs1497	-0.419	0.134488	-0.158	0.649898	0.261	0.243235	-0.325	0.231013	-0.983	0.000115	-0.658	0.003512
ECs1498	NAD-dependent deacetylase	GeneID:913467	ECs1498	-1.043	0.113334	-0.54	0.414552	0.503	0.282659	-0.51	0.366095	-1.064	0.016935	-0.555	0.204376
ECs1499	spermidine/putrescine ABC transporter substrate-binding protein	GeneID:912995	potD	-0.609	0.11445	0.481	0.200336	1.09	0.001238	-0.29	0.454361	-1.26	0.000207	-0.97	0.001764
ECs1500	spermidine/putrescine ABC transporter membrane protein	GeneID:912458	potC	-0.343	0.462573	0.113	0.867673	0.456	0.22073	-0.204	0.671157	-1.182	0.001897	-0.978	0.007621
ECs1501	integrase	GeneID:912447	ECs1501	0.049	0.861129	-0.733	0.003668	-0.782	0.000658	-0.071	0.763942	-2.237	0	-2.166	0	phage_region_6
ECs1502	excisionase	GeneID:912339	ECs1502	0.096	0.900614	-0.666	0.341495	-0.761	0.140471	-0.242	0.449441	-3.482	0	-3.24	0	phage_region_6
ECs1503	hypothetical protein	GeneID:912505	ECs1503	0.074	0.897231	-0.354	0.517605	-0.428	0.257356	-0.307	0.254468	-3.538	0	-3.231	0	phage_region_6
ECs1504	hypothetical protein	GeneID:912890	ECs1504	0.616	0.190082	-0.587	0.24957	-1.203	0.005413	0.514	0.263015	-0.901	0.01428	-1.416	0.000716	phage_region_6
ECs1505	hypothetical protein	GeneID:916937	ECs1505	0.021	0.97217	-0.409	0.562758	-0.43	0.379707	-0.382	0.268886	-5.544	0	-5.163	0	phage_region_6
ECs1506	phage repressor	GeneID:912543	ECs1506	0.571	0.187084	0.401	0.401967	-0.17	0.664027	0.584	0.210545	-0.949	0.006769	-1.533	0.000211	phage_region_6
ECs1507	hypothetical protein	GeneID:914027	ECs1507	0.312	0.802737	-1.129	0.419652	-1.441	0.149371	-1.197	0.066204	-5.41	1e-06	-4.214	2.8e-05	phage_region_6
ECs1508	hypothetical protein	GeneID:912648	ECs1508	0.126	0.937669	0.061	0.975462	-0.065	0.952539	-1.185	0.060268	-4.065	4e-06	-2.881	0.000231	phage_region_6
ECs1509	hypothetical protein	GeneID:912911	ECs1509	-0.802	0.330904	-0.694	0.481293	0.108	0.897389	-1.334	0.054487	-3.904	4e-06	-2.57	0.000429	phage_region_6
ECs1510	replication protein	GeneID:912993	ECs1510	-0.428	0.716681	-0.29	0.858899	0.139	0.890081	-1.577	0.054809	-3.358	7.7e-05	-1.781	0.020745	phage_region_6
ECs1511	hypothetical protein	GeneID:913920	ECs1511	-0.697	0.318493	-0.3	0.759651	0.396	0.545996	-1.341	0.051569	-3.387	4e-06	-2.046	0.00112	phage_region_6
ECs1512	hypothetical protein	GeneID:913655	ECs1512	-1.222	0.171621	-0.873	0.372348	0.35	0.690313	-0.933	0.146096	-3.689	3.9e-05	-2.756	0.001059	phage_region_6
ECs1513	hypothetical protein	GeneID:912435	ECs1513	-1.524	0.202488	-0.871	0.529908	0.653	0.575744	-1.116	0.200813	-3.174	0.001064	-2.058	0.032242	phage_region_6
ECs1514	hypothetical protein	GeneID:912955	ECs1514	-0.863	0.245952	-0.383	0.69176	0.48	0.482096	-0.975	0.086985	2.539	0	3.514	0	phage_region_6
ECs1515	hypothetical protein	GeneID:913221	ECs1515	-0.588	0.275551	-0.108	0.891074	0.48	0.302889	-0.655	0.11861	-2.09	2.3e-05	-1.435	0.001352	phage_region_6
ECs1516	hypothetical protein	GeneID:913799	ECs1516	-0.968	0.116943	-0.685	0.270955	0.284	0.609123	-0.812	0.109581	-2.045	9.4e-05	-1.233	0.009168	phage_region_6
ECs1517	hypothetical protein	GeneID:913272	ECs1517	-1.342	0.112157	-0.32	0.74024	1.022	0.116623	-0.495	0.339499	-1.89	0.000752	-1.395	0.011265	phage_region_6
ECs1518	hypothetical protein	GeneID:912480	ECs1518	-0.607	0.241773	-0.285	0.673922	0.322	0.488202	-0.704	0.115391	-1.73	0.000106	-1.026	0.010599	phage_region_6
ECs1520	prophage maintenance protein	GeneID:913183	ECs1520	1.359	0.11125	0.458	0.58973	-0.901	0.111106	0.29	0.695102	0.034	0.950615	-0.256	0.652556	phage_region_6
ECs1521	hypothetical protein	GeneID:912325	ECs1521	0.563	0.784945	0.292	0.915839	-0.271	0.866687	0.608	0.670532	-0.519	0.645658	-1.127	0.322248	phage_region_6
ECs1522	hypothetical protein	GeneID:912865	ECs1522	-0.634	0.580394	0.219	0.88945	0.852	0.351886	-0.41	0.519192	-2.92	0.00027	-2.51	0.001589	phage_region_6
ECs1523	crossover junction endodeoxyribonuclease	GeneID:912345	ECs1523	-1.634	0.112265	-0.812	0.41345	0.822	0.330237	0.492	0.464854	-2.244	0.003029	-2.736	0.000721	phage_region_6
ECs1524	antitermination protein	GeneID:912958	ECs1524	0.69	0.178838	0.194	0.797617	-0.496	0.229363	0.566	0.206986	-1.799	8.5e-05	-2.366	6e-06	phage_region_6
ECs1526	hypothetical protein	GeneID:913386	ECs1526	-0.288	0.92719	1.045	0.713189	1.333	0.45984	-1.875	0.241012	-2.554	0.049438	-0.679	0.682159	phage_region_6
ECs1525	hypothetical protein	GeneID:913385	ECs1525	1.591	0.141431	0.31	0.858899	-1.281	0.118623	0.038	0.954653	-1.339	0.011457	-1.377	0.01237	phage_region_6
ECs1527	hypothetical protein	GeneID:913384	ECs1527	0.195	0.684024	-0.142	0.842399	-0.337	0.368116	-0.41	0.237611	-1.047	0.001128	-0.637	0.040343	phage_region_6
ECs1528	hypothetical protein	GeneID:913383	ECs1528	2.171	0.112157	2.511	0.039059	0.34	0.683411	-0.185	0.842626	-0.943	0.161236	-0.757	0.31314	phage_region_6
ECs1529	hypothetical protein	GeneID:913382	ECs1529	-0.386	0.750076	-0.542	0.713189	-0.156	0.879994	0.072	0.955234	0.373	0.668725	0.301	0.769783	phage_region_6
ECs1530	holin	GeneID:913381	ECs1530	-0.204	0.799062	0.008	0.994848	0.212	0.737861	-0.232	0.737875	2.215	2.5e-05	2.447	2.3e-05	phage_region_6
ECs1531	hypothetical protein	GeneID:913379	ECs1531	-0.094	0.937669	0.252	0.858899	0.345	0.683411	0.35	0.723655	0.46	0.506612	0.11	0.894793	phage_region_6
ECs1532	endolysin	GeneID:913378	ECs1532	-0.843	0.465994	-0.701	0.629668	0.143	0.898099	1.28	0.222956	3.61	4.2e-05	2.33	0.000911	phage_region_6
ECs1533	antirepressor protein	GeneID:913377	ECs1533	-0.094	0.948043	0.252	0.884727	0.345	0.742938	0.897	0.414377	4.929	2e-06	4.032	1.2e-05	phage_region_6
ECs1534	endopeptidase	GeneID:913375	ECs1534	0.696	0.24095	0.083	0.935296	-0.614	0.205926	-0.253	0.60926	2.52	0	2.773	0	phage_region_6
ECs1536	hypothetical protein	GeneID:913372	ECs1536	0.66	0.176538	-0.025	0.976739	-0.685	0.086495	0.063	0.893395	-0.124	0.706246	-0.187	0.609326	phage_region_6
ECs1537	hypothetical protein	GeneID:913371	ECs1537	0.638	0.212269	-0.795	0.207642	-1.433	0.006018	0.016	0.970664	-1.028	0.004185	-1.044	0.005172	phage_region_6
ECs1538	hypothetical protein	GeneID:913370	ECs1538	0.753	0.182858	-1.337	0.062201	-2.09	0.001423	0.27	0.655034	-0.986	0.050939	-1.256	0.020159	phage_region_6
ECs1539	hypothetical protein	GeneID:913367	ECs1539	0.646	0.123562	1.225	0.004324	0.579	0.058268	0.925	0.182933	-0.087	0.884945	-1.012	0.072249	phage_region_6
ECs1540	Dnase	GeneID:913366	ECs1540	1.005	0.295997	-0.93	0.491064	-1.935	0.033499	-0.159	0.848962	-1.25	0.057166	-1.09	0.125526	phage_region_6
ECs5417	hypothetical protein	GeneID:2693789	ECs5417	-0.094	0.937669	0.252	0.858899	0.345	0.683411	0.35	0.723655	0.46	0.506612	0.11	0.894793	phage_region_6
ECs1541	terminase small subunit	GeneID:913365	ECs1541	1.401	0.116724	1.291	0.13663	-0.111	0.867842	-0.078	0.922386	-1.379	0.024965	-1.301	0.044197	phage_region_6
ECs1542	large terminase subunit	GeneID:913364	ECs1542	0.622	0.484362	0.006	0.996049	-0.615	0.40347	0.417	0.573483	-1.03	0.095393	-1.447	0.028085	phage_region_6
ECs1543	major head protein/prohead proteinase	GeneID:913361	ECs1543	0.272	0.771192	-0.574	0.599529	-0.845	0.234057	-0.029	0.963319	-0.638	0.171347	-0.609	0.234086	phage_region_6
ECs5418	hypothetical protein	GeneID:2693796	ECs5418	0.296	0.892131	-0.576	0.82962	-0.872	0.562525	0.082	0.960951	0.468	0.685993	0.386	0.773205	phage_region_6
ECs1544	portal protein	GeneID:913360	ECs1544	-0.06	0.926407	-0.662	0.216374	-0.603	0.148038	-0.513	0.148543	-1.686	3.4e-05	-1.172	0.001632	phage_region_6
ECs1545	hypothetical protein	GeneID:913359	ECs1545	-1.338	0.280976	-1.734	0.213138	-0.396	0.766094	-0.171	0.878642	-2.425	0.014003	-2.254	0.027119	phage_region_6
ECs1546	head-tail adapotor	GeneID:913357	ECs1546	0.55	0.636067	-1.07	0.447832	-1.62	0.096127	-0.277	0.778735	-1.861	0.024121	-1.584	0.066687	phage_region_6
ECs1547	hypothetical protein	GeneID:913356	ECs1547	-0.109	0.933134	-0.01	0.995305	0.099	0.90601	-0.367	0.618387	-1.248	0.032338	-0.881	0.159681	phage_region_6
ECs1548	hypothetical protein	GeneID:913355	ECs1548	0.255	0.809148	-0.151	0.91388	-0.406	0.615538	-0.267	0.702054	-1.906	0.003166	-1.639	0.013193	phage_region_6
ECs1549	major tail subunit	GeneID:913353	ECs1549	-0.617	0.113971	0.246	0.539079	0.863	0.006445	-0.353	0.240053	-1.349	4.4e-05	-0.996	0.001084	phage_region_6
ECs1550	tail assembly chaperone	GeneID:913352	ECs1550	-0.402	0.571823	0.764	0.258334	1.167	0.030344	-0.067	0.914647	-1.977	0.000964	-1.91	0.00185	phage_region_6
ECs1551	phage tail protein	GeneID:913351	ECs1551	-0.193	0.879209	0.254	0.858899	0.448	0.603451	-0.27	0.766332	-1.728	0.028422	-1.458	0.079942	phage_region_6
ECs1554	minor tail protein	GeneID:913347	ECs1554	0.427	0.805451	1.12	0.511787	0.693	0.569164	0.185	0.886271	-1.49	0.122585	-1.675	0.100598	phage_region_6
ECs1555	minor tail protein	GeneID:913344	ECs1555	-0.156	0.916555	0.691	0.574587	0.847	0.309409	0.316	0.698263	-0.012	0.98636	-0.328	0.619945	phage_region_6
ECs1556	regulatory protein	GeneID:913343	ECs1556	0.544	0.121758	-0.526	0.140688	-1.07	0.001204	-0.013	0.970976	-1.805	2e-06	-1.793	2e-06	phage_region_6
ECs1557	antirepressor protein	GeneID:913341	ECs1557	0.557	0.116724	-0.789	0.03656	-1.345	0.000298	0.211	0.449462	-0.676	0.004974	-0.888	0.000802	phage_region_6
ECs1558	tail assembly protein	GeneID:913340	ECs1558	-0.145	0.832175	-1.117	0.08228	-0.971	0.065181	0.278	0.671157	0.013	0.979548	-0.265	0.613284	phage_region_6
ECs1559	tail assembly protein	GeneID:913339	ECs1559	-0.805	0.161919	-1.238	0.044688	-0.433	0.430987	0.293	0.594005	-0.095	0.827932	-0.388	0.375403	phage_region_6
ECs1560	secreted effector protein	GeneID:913338	ECs1560	0.036	0.949926	-0.416	0.466005	-0.452	0.26425	0.407	0.349304	-0.702	0.041397	-1.108	0.003666	phage_region_6
ECs1561	hypothetical protein	GeneID:913337	ECs1561	0.182	0.806923	0.738	0.277484	0.556	0.27742	1.021	0.11542	1.231	0.011023	0.211	0.68141	phage_region_6
ECs1564	insertion element IS2 transposase InsD	GeneID:913334	ECs1564	-0.055	0.92719	-0.009	0.988826	0.045	0.90867	-0.278	0.395806	-1.142	0.000421	-0.864	0.005431	phage_region_6
ECs1565	transposase	GeneID:913333	ECs1565	-1.747	0.11445	-0.264	0.847651	1.484	0.086488	-0.992	0.138956	-1.944	0.001956	-0.952	0.129384	phage_region_6
ECs5419	hypothetical protein	GeneID:2693776	ECs5419	0.447	0.714547	-0.192	0.910437	-0.639	0.502594	0.162	0.81704	-1.635	0.008153	-1.797	0.005899	phage_region_6
ECs1567	hypothetical protein	GeneID:913331	ECs1567	0.336	0.438074	0.074	0.904546	-0.262	0.470599	0.426	0.34372	0.638	0.058186	0.211	0.56269	phage_region_6
ECs1568	hypothetical protein	GeneID:913330	ECs1568	0.09	0.811192	-0.495	0.128263	-0.585	0.027161	0.324	0.297015	-0.536	0.030789	-0.861	0.002054	phage_region_6
ECs1569	hypothetical protein	GeneID:913329	ECs1569	-0.124	0.885679	-0.884	0.260605	-0.761	0.21404	-0.019	0.980554	-3.071	0.000779	-3.052	0.001174	phage_region_6
ECs1570	spermidine/putrescine ABC transporter membrane protein	GeneID:913328	potB	0.002	0.995089	-0.63	0.049451	-0.632	0.018983	0.549	0.099328	-1.429	3.2e-05	-1.978	1e-06
ECs1571	putrescine/spermidine ABC transporter ATPase	GeneID:913327	potA	-0.569	0.121624	-0.56	0.115452	0.009	0.976817	-0.169	0.636056	-1.763	4e-06	-1.594	1.2e-05
ECs1572	peptidase T	GeneID:913326	ECs1572	-0.208	0.529815	0.35	0.314944	0.558	0.034442	-0.683	0.054487	-2.308	0	-1.625	0
ECs1573	hypothetical protein	GeneID:913325	ECs1573	-0.341	0.122101	-0.339	0.111945	0.002	0.991439	-0.335	0.145041	-1.262	1e-06	-0.928	1.6e-05
ECs1574	integrase	GeneID:913324	ECs1574	-0.459	0.212502	0.388	0.319867	0.847	0.008963	-0.171	0.613723	-1.016	0.000736	-0.845	0.004218	phage_region_7
ECs1575	pseudo	GeneID:913323	DNA binding protein	-0.079	0.909661	1.226	0.013656	1.305	0.002581	-0.053	0.889792	-0.63	0.024002	-0.577	0.046753	phage_region_7
ECs1576	hypothetical protein	GeneID:913322	ECs1576	-0.599	0.272397	0.659	0.217242	1.258	0.00832	-0.187	0.662009	-0.994	0.006292	-0.806	0.030334	phage_region_7
ECs5420	hypothetical protein	GeneID:2693777	ECs5420	0.776	0.112157	0.272	0.603778	-0.504	0.12794	0.62	0.130254	-0.937	0.005339	-1.557	9.5e-05	phage_region_7
ECs1577	Icd-like protein	GeneID:913321	ECs1577	-1.786	0.112157	0.138	0.917494	1.924	0.024715	-0.142	0.857641	-1.154	0.053686	-1.012	0.112233	phage_region_7
ECs1578	hypothetical protein	GeneID:913320	ECs1578	-1.026	0.140581	-0.376	0.655161	0.65	0.274004	0.122	0.834488	-0.975	0.033321	-1.097	0.025286	phage_region_7
ECs1579	hypothetical protein	GeneID:913319	ECs1579	-0.94	0.285626	-0.241	0.858899	0.699	0.363285	-0.216	0.786531	-1.175	0.054246	-0.959	0.146738	phage_region_7
ECs1580	hypothetical protein	GeneID:913318	ECs1580	-0.02	0.981095	0.421	0.663743	0.441	0.480146	0.238	0.691054	-0.661	0.153332	-0.899	0.070722	phage_region_7
ECs1581	hypothetical protein	GeneID:913316	ECs1581	-3.055	0.11125	-1.963	0.085706	1.092	0.351695	-0.199	0.85644	-1.264	0.123776	-1.065	0.235658	phage_region_7
ECs1582	pseudo	GeneID:913315	hypothetical protein	-1.742	0.074979	-1.617	0.007247	0.125	0.839268	-0.667	0.1424	-1.827	0.000155	-1.16	0.010357	phage_region_7
ECs1585	hypothetical protein	GeneID:913312	ECs1585	3.156	0.11125	1.811	0.327715	-1.345	0.200571	0.119	0.877363	-1.182	0.058204	-1.301	0.049273	phage_region_7
ECs1586	hypothetical protein	GeneID:913311	ECs1586	-1.692	0.112157	-1.404	0.147734	0.288	0.769766	-0.621	0.383814	-1.972	0.003912	-1.351	0.054315	phage_region_7
ECs1587	single stranded DNA-binding protein	GeneID:913309	ECs1587	-1.985	0.243368	-1.444	0.455724	0.541	0.762079	-2.633	0.107363	-1.416	0.156655	1.217	0.367992	phage_region_7
ECs1588	transcriptional activator	GeneID:913308	ECs1588	0.303	0.782084	0.653	0.569874	0.35	0.672374	-0.405	0.458717	-1.456	0.004119	-1.05	0.043393	phage_region_7
ECs1589	hypothetical protein	GeneID:913307	ECs1589	0.894	0.11125	0.547	0.163074	-0.347	0.240652	0.126	0.725248	-2.313	0	-2.439	0	phage_region_7
ECs1590	major head protein	GeneID:913306	ECs1590	-0.928	0.318493	-0.687	0.541444	0.241	0.799523	-0.366	0.509561	-2.69	3.6e-05	-2.324	0.000199	phage_region_7
ECs1591	prohead protease	GeneID:913305	ECs1591	0.517	0.710652	-1.704	0.283384	-2.221	0.063862	-0.668	0.414039	-2.57	0.002909	-1.902	0.030589	phage_region_7
ECs1592	head portal protein	GeneID:913303	ECs1592	-0.097	0.929602	0.105	0.933372	0.202	0.779597	-0.357	0.416239	-2.272	5.3e-05	-1.915	0.000449	phage_region_7
ECs1593	head-tail adaptor	GeneID:913301	ECs1593	2.098	0.132426	1.635	0.272961	-0.463	0.646176	-1.391	0.12165	-2.528	0.002132	-1.138	0.183047	phage_region_7
ECs1594	hypothetical protein	GeneID:913302	ECs1594	-0.392	0.749908	-0.944	0.478863	-0.552	0.599577	-0.411	0.665129	-0.719	0.28803	-0.309	0.708366	phage_region_7
ECs1595	hypothetical protein	GeneID:913298	ECs1595	-0.909	0.377973	0.089	0.955937	0.998	0.244051	-0.02	0.980384	-1.979	0.006585	-1.96	0.009745	phage_region_7
ECs1596	hypothetical protein	GeneID:913297	ECs1596	0.156	0.91029	0.072	0.967502	-0.084	0.926601	-0.722	0.301475	-2.996	0.000358	-2.274	0.005732	phage_region_7
ECs1597	terminase small subunit	GeneID:913296	ECs1597	0.254	0.765297	0.445	0.639728	0.19	0.774411	-0.371	0.454219	-1.406	0.003029	-1.035	0.030984	phage_region_7
ECs1598	terminase large subunit	GeneID:913294	ECs1598	-0.185	0.606271	-0.042	0.938973	0.144	0.646549	0.019	0.94943	-1.296	4.5e-05	-1.316	5.3e-05	phage_region_7
ECs1599	hypothetical protein	GeneID:913293	ECs1599	-0.227	0.617992	-0.783	0.100316	-0.556	0.150336	0.074	0.80491	-1.198	8.7e-05	-1.272	6.9e-05	phage_region_7
ECs1601	sensor protein PhoQ	GeneID:913290	ECs1601	-0.477	0.112157	-0.91	0.001899	-0.433	0.044784	-0.351	0.182124	-1.129	2e-05	-0.778	0.000675
ECs1602	PhoP family transcriptional regulator	GeneID:913289	ECs1602	-0.365	0.269811	-0.303	0.414713	0.061	0.838962	-0.647	0.090599	-1.171	0.00017	-0.524	0.039677
ECs1603	adenylosuccinate lyase	GeneID:913288	ECs1603	-1.348	0.11125	-0.048	0.969418	1.301	0.025147	-0.345	0.607685	-1.039	0.032338	-0.693	0.151213
ECs1604	hypothetical protein	GeneID:913287	ECs1604	-0.999	0.125005	0.163	0.859424	1.162	0.025986	-0.499	0.410032	-1.171	0.015925	-0.673	0.160217
ECs1605	tRNA-specific 2-thiouridylase MnmA	GeneID:913286	mnmA	-0.655	0.11125	0.042	0.938973	0.697	0.015293	-0.188	0.588542	-0.903	0.001219	-0.715	0.006625
ECs1606	phosphohydrolase	GeneID:913284	ECs1606	-0.724	0.141915	0.336	0.555379	1.059	0.011702	-0.475	0.304151	-1.36	0.001071	-0.885	0.022849
ECs1607	23S rRNA pseudouridine(2457) synthase	GeneID:913282	ECs1607	-0.743	0.117799	0.329	0.521765	1.071	0.00699	-0.366	0.375627	-1.275	0.000828	-0.908	0.011865
ECs1608	isocitrate dehydrogenase	GeneID:913281	ECs1608	-0.862	0.145861	0.438	0.539079	1.299	0.010734	-0.256	0.728852	-0.483	0.34251	-0.227	0.686567
ECs1609	intergrase	GeneID:913280	ECs1609	1.101	0.172922	-0.886	0.394143	-1.987	0.009717	0.432	0.593106	0.379	0.516638	-0.053	0.93779	phage_region_8
ECs1610	excisionase	GeneID:913279	ECs1610	0.427	0.812381	0.252	0.912356	-0.175	0.897389	-0.133	0.92329	-0.94	0.333838	-0.807	0.45388	phage_region_8
ECs1611	replication protein	GeneID:913278	ECs1611	-0.795	0.3497	-0.144	0.906112	0.651	0.377001	-0.209	0.723655	4.219	0	4.428	0	phage_region_8
ECs1612	replication protein P	GeneID:913277	ECs1612	1.186	0.162537	0.76	0.449692	-0.426	0.526675	0.089	0.87432	3.515	0	3.426	0	phage_region_8
ECs1613	Ren protein	GeneID:913276	ECs1613	-0.446	0.628074	0.309	0.797617	0.755	0.282956	1.18	0.110995	1.286	0.016728	0.106	0.857159	phage_region_8
ECs1614	multidrug efflux protein	GeneID:913273	emrE	1.034	0.11125	-0.011	0.989697	-1.044	0.015753	0.605	0.203597	0.162	0.654401	-0.443	0.228023	phage_region_8
ECs1615	hypothetical protein	GeneID:913275	ECs1615	0.592	0.249912	0.422	0.499466	-0.17	0.703939	0.676	0.106866	0.568	0.054708	-0.108	0.745767	phage_region_8
ECs1616	hypothetical protein	GeneID:913271	ECs1616	0.324	0.809268	0.253	0.884727	-0.071	0.946553	0.518	0.50596	0.769	0.163504	0.251	0.68494	phage_region_8
ECs1617	prophage protein NinE	GeneID:913270	ECs1617	1.092	0.395741	1.894	0.143596	0.802	0.380591	0.763	0.356662	0.389	0.551685	-0.374	0.582472	phage_region_8
ECs1618	hypothetical protein	GeneID:913269	ECs1618	0.679	0.482984	-0.036	0.981842	-0.714	0.369278	0.112	0.888726	0.361	0.497287	0.249	0.67939	phage_region_8
ECs1619	endodeoxyribonuclease RUS	GeneID:913268	ECs1619	-0.027	0.976472	-0.279	0.823318	-0.253	0.737861	-0.168	0.78939	0.076	0.865976	0.243	0.621233	phage_region_8
ECs5421	hypothetical protein	GeneID:2693778	ECs5421	-0.396	0.67476	0.369	0.749085	0.765	0.271614	-0.006	0.991579	0.051	0.911332	0.058	0.912033	phage_region_8
ECs1620	antitermination protein	GeneID:913267	ECs1620	-0.413	0.496853	-0.029	0.976739	0.384	0.455699	-0.063	0.871008	-1.752	5.1e-05	-1.689	0.000105	phage_region_8
ECs1621	holin	GeneID:913264	ECs1621	1.451	0.399682	0.696	0.787107	-0.755	0.599743	-0.912	0.48526	-1.9	0.073222	-0.988	0.419853	phage_region_8
ECs1622	endolysin	GeneID:913262	ECs1622	-0.245	0.782084	-0.141	0.901654	0.104	0.885963	0.222	0.689294	0.363	0.339826	0.141	0.752449	phage_region_8
ECs1623	endopeptidase	GeneID:913261	ECs1623	1.365	0.11445	0.999	0.254314	-0.366	0.549652	0.75	0.163732	2.327	5e-06	1.578	0.000165	phage_region_8
ECs1624	lipoprotein Rz1	GeneID:913259	ECs1624	-0.094	0.937669	0.252	0.858899	0.345	0.683411	0.35	0.723655	0.46	0.506612	0.11	0.894793	phage_region_8
ECs1625	Bor protein	GeneID:913257	ECs1625	0.931	0.11125	0.237	0.597155	-0.695	0.019597	0.232	0.585033	0.647	0.033164	0.415	0.184772	phage_region_8
ECs1626	hypothetical protein	GeneID:913256	ECs1626	0.725	0.205947	-0.148	0.87045	-0.873	0.069128	1.242	0.10622	1.568	0.005483	0.326	0.523777	phage_region_8
ECs1627	hypothetical protein	GeneID:913255	ECs1627	0.812	0.121758	-0.141	0.858899	-0.953	0.025802	1.185	0.101289	1.258	0.014179	0.073	0.894793	phage_region_8
ECs1628	hypothetical protein	GeneID:913254	ECs1628	0.548	0.484705	0.281	0.811811	-0.267	0.691209	0.929	0.227881	1.022	0.066799	0.093	0.891519	phage_region_8
ECs1629	terminase small subunit	GeneID:913253	ECs1629	0.55	0.340462	0.388	0.603412	-0.162	0.75061	0.129	0.778287	0.308	0.316664	0.179	0.61126	phage_region_8
ECs1630	terminase large subunit	GeneID:913252	ECs1630	-0.091	0.931569	0.134	0.903048	0.225	0.742841	-0.005	0.992312	-0.379	0.369476	-0.374	0.422831	phage_region_8
ECs1631	head-to-tail joining protein	GeneID:913251	ECs1631	0.239	0.8761	-0.492	0.787243	-0.731	0.497052	1.591	0.131456	0.997	0.195368	-0.595	0.432617	phage_region_8
ECs1632	portal protein	GeneID:913249	ECs1632	-0.185	0.790438	-0.548	0.446987	-0.363	0.510167	-0.177	0.746189	-0.942	0.027899	-0.765	0.092061	phage_region_8
ECs1633	minor capsid protein	GeneID:913247	ECs1633	0.574	0.693972	2.814	0.02389	2.239	0.015278	0.27	0.806772	-1.313	0.133136	-1.584	0.085081	phage_region_8
ECs1634	major capsid protein	GeneID:913245	ECs1634	-1.458	0.181935	0.973	0.345549	2.431	0.009341	0.665	0.479481	0.5	0.489774	-0.165	0.848957	phage_region_8
ECs1635	major capsid protein	GeneID:913244	ECs1635	-0.172	0.937669	2.548	0.075476	2.72	0.019727	-0.795	0.538688	-0.651	0.498698	0.144	0.907085	phage_region_8
ECs1636	DNA packaging protein	GeneID:913243	ECs1636	-0.565	0.76698	-0.32	0.895496	0.246	0.8748	-0.658	0.723655	0.938	0.417167	1.595	0.221046	phage_region_8
ECs1637	minor capsid protein	GeneID:913242	ECs1637	-0.236	0.889934	0.048	0.981166	0.284	0.816249	0.965	0.351648	-0.487	0.590854	-1.452	0.103709	phage_region_8
ECs1638	minor tail protein	GeneID:913240	ECs1638	-0.259	0.782084	0.156	0.895496	0.415	0.562525	0.128	0.856075	-0.1	0.850302	-0.228	0.689094	phage_region_8
ECs1639	minor tail protein	GeneID:913239	ECs1639	-0.991	0.413388	-1.399	0.318483	-0.408	0.748182	-0.421	0.699411	-1.556	0.072209	-1.135	0.2332	phage_region_8
ECs1640	major tail protein V	GeneID:913238	ECs1640	-0.777	0.27482	0.081	0.9408	0.858	0.14715	-0.337	0.548718	-2.468	0.000223	-2.131	0.001275	phage_region_8
ECs1641	minor tail protein	GeneID:913237	ECs1641	0.318	0.720825	0.103	0.937809	-0.216	0.76507	-1.127	0.104353	-1.232	0.016326	-0.105	0.880593	phage_region_8
ECs1642	minor tail protein	GeneID:913236	ECs1642	-0.273	0.810819	-1.011	0.388016	-0.738	0.418998	-0.288	0.718803	-1.551	0.019284	-1.263	0.070215	phage_region_8
ECs1643	tail length tape measure protein	GeneID:913235	ECs1643	-0.072	0.91935	0.147	0.852615	0.219	0.621839	-0.582	0.158291	-1.267	0.00093	-0.685	0.064693	phage_region_8
ECs1644	minor tail protein	GeneID:913234	ECs1644	-1.456	0.235734	-0.255	0.882899	1.201	0.257356	0.032	0.973891	-0.672	0.383342	-0.704	0.398006	phage_region_8
ECs1645	minor tail protein	GeneID:913233	ECs1645	-0.295	0.834066	-0.064	0.973618	0.231	0.83168	-0.286	0.774898	-1.409	0.063889	-1.124	0.176663	phage_region_8
ECs1646	tail assembly protein	GeneID:913232	ECs1646	-0.094	0.937669	0.252	0.858899	0.345	0.683411	0.35	0.723655	0.46	0.506612	0.11	0.894793	phage_region_8
ECs1647	tail assembly protein	GeneID:913231	ECs1647	-0.824	0.50403	-0.098	0.960975	0.726	0.493726	-1.492	0.158291	-1.469	0.060846	0.023	0.983601	phage_region_8
ECs1648	host specificity protein	GeneID:913230	ECs1648	0.056	0.938253	-0.05	0.961578	-0.106	0.848162	0.074	0.868825	-1.566	0.000487	-1.641	0.000441	phage_region_8
ECs1649	membrane protein	GeneID:913229	ECs1649	0.598	0.505336	0.604	0.574846	0.006	0.993024	0.574	0.355671	2.443	1.3e-05	1.869	0.000161	phage_region_8
ECs1650	tail fiber protein	GeneID:913228	ECs1650	0.159	0.839813	0.104	0.917494	-0.055	0.924481	0.333	0.394991	0.389	0.184778	0.056	0.880905	phage_region_8
ECs1651	tail fiber assembly protein	GeneID:913227	ECs1651	0.196	0.804935	-1.505	0.070167	-1.701	0.016178	0.05	0.934297	-0.896	0.053412	-0.946	0.056416	phage_region_8
ECs1652	catalase	GeneID:913226	ECs1652	0.344	0.442343	-1.649	0.004689	-1.993	0.000369	-0.124	0.80491	-1.962	1e-05	-1.838	1.9e-05	phage_region_8
ECs1653	hypothetical protein	GeneID:913225	ECs1653	-0.147	0.756049	-1.605	0.002933	-1.458	0.002325	-0.208	0.583784	-1.751	3e-06	-1.543	1.2e-05	phage_region_8
ECs1654	hypothetical protein	GeneID:913224	ECs1654	0.447	0.30021	-1.624	0.005368	-2.071	0.000273	-0.078	0.863798	-1.713	1.8e-05	-1.634	2.8e-05	phage_region_8
ECs1655	hypothetical protein	GeneID:913223	ECs1655	0.907	0.11445	-0.776	0.207642	-1.683	0.001757	-0.689	0.32563	-2.573	5.7e-05	-1.884	0.000779	phage_region_8
ECs1656	hypothetical protein	GeneID:913222	ECs1656	0.663	0.125199	-0.332	0.508468	-0.995	0.008026	0.344	0.40267	-0.65	0.048742	-0.993	0.006059	phage_region_8
ECs1657	hypothetical protein	GeneID:913219	ECs1657	1.56	0.286613	0.501	0.839245	-1.059	0.366624	0.109	0.91534	-1.691	0.04298	-1.8	0.04036	phage_region_8
ECs1658	hypothetical protein	GeneID:913218	ECs1658	-0.091	0.948043	-0.913	0.539079	-0.822	0.445359	-0.487	0.717432	0.152	0.868466	0.639	0.526185	phage_region_8
ECs1659	hypothetical protein	GeneID:913217	ECs1659	-0.958	0.41121	-0.988	0.473997	-0.03	0.978291	-0.489	0.696424	-0.388	0.663898	0.101	0.926858	phage_region_8
ECs1660	hypothetical protein	GeneID:913216	ECs1660	0.256	0.683834	-0.034	0.973578	-0.29	0.570521	-0.901	0.196983	0.468	0.277487	1.369	0.012974	phage_region_8
ECs1662	hypothetical protein	GeneID:913213	ECs1662	-0.906	0.11125	-2.45	1.4e-05	-1.543	0.000345	-0.064	0.866562	-0.371	0.15227	-0.307	0.263323	phage_region_8
ECs1663	outer membrane protease	GeneID:913212	ECs1663	-0.878	0.11125	-2.012	0.000142	-1.134	0.002314	-0.489	0.256241	-2.274	1e-06	-1.784	1.5e-05	phage_region_8
ECs1664	hypothetical protein	GeneID:913211	ECs1664	-0.063	0.889325	-0.869	0.018089	-0.805	0.009655	-0.107	0.7775	-1.301	9.2e-05	-1.195	0.000218	phage_region_8
ECs1665	transposase	GeneID:913209	ECs1665	-0.022	0.965804	-0.159	0.827141	-0.137	0.753575	-0.055	0.886787	-0.391	0.141591	-0.337	0.245269	phage_region_8
ECs1666	transposase	GeneID:913208	ECs1666	-0.397	0.17519	-0.129	0.748882	0.268	0.267048	-0.483	0.102263	-0.36	0.074093	0.123	0.577708	phage_region_8
ECs1667	hypothetical protein	GeneID:913207	ECs1667	-0.101	0.699045	-0.23	0.394806	-0.128	0.542925	-0.108	0.614272	-1.428	0	-1.321	1e-06
ECs1668	cell division topological specificity factor MinE	GeneID:913206	minE	0.045	0.919626	-0.249	0.487393	-0.294	0.242438	0.176	0.578954	-1.284	1.8e-05	-1.46	5e-06
ECs1669	cell division inhibitor MinD	GeneID:913204	ECs1669	0.036	0.920636	-0.522	0.038476	-0.557	0.009726	0.006	0.980688	-1.411	0	-1.417	0
ECs1670	septum formation inhibitor	GeneID:913203	minC	-0.076	0.771192	-0.599	0.011066	-0.523	0.008069	-0.113	0.632191	-1.315	1e-06	-1.202	1e-06
ECs1671	hypothetical protein	GeneID:913202	ECs1671	0.384	0.370579	-0.379	0.435313	-0.763	0.033134	0.866	0.076374	-0.294	0.351942	-1.16	0.001603
ECs1672	hypothetical protein	GeneID:913201	ECs1672	-0.036	0.951693	-0.23	0.750655	-0.194	0.683411	0.174	0.64602	-0.395	0.162077	-0.569	0.060838
ECs1673	hypothetical protein	GeneID:913200	ECs1673	-0.409	0.191688	-1.518	0.000413	-1.108	0.001968	0.015	0.968147	-0.524	0.057495	-0.539	0.067682
ECs1674	hypothetical protein	GeneID:913199	ECs1674	0.668	0.112157	-0.164	0.728401	-0.832	0.008531	0.485	0.188476	-1.131	0.000318	-1.616	1.2e-05
ECs1675	hypothetical protein	GeneID:913198	ECs1675	0.381	0.158206	0.007	0.986178	-0.374	0.083344	0.32	0.274204	-1.401	4e-06	-1.721	0
ECs1676	hypothetical protein	GeneID:913197	ECs1676	-0.131	0.58407	-0.429	0.070982	-0.298	0.114032	-0.054	0.836218	-2.211	0	-2.157	0
ECs1677	hemolysin E	GeneID:913196	hlyE	-0.312	0.276237	-1.25	0.000293	-0.938	0.000686	-0.085	0.78522	0.822	0.000691	0.906	0.000413
ECs1678	DNA polymerase V subunit UmuD	GeneID:913194	ECs1678	0.207	0.626356	1.583	0.000413	1.376	0.000223	0.344	0.260731	1.406	6e-06	1.063	0.00012
ECs1679	DNA polymerase V subunit UmuC	GeneID:913193	umuC	0.588	0.274971	1.078	0.049469	0.49	0.219337	0.279	0.509454	0.922	0.004743	0.643	0.042465
ECs1680	disulfide bond formation protein B	GeneID:913192	ECs1680	0.502	0.187645	0.149	0.782094	-0.353	0.257414	0.166	0.683219	-1.073	0.001575	-1.239	0.000599
ECs1681	sodium/proton antiporter	GeneID:913191	nhaB	-0.931	0.11125	-0.425	0.380776	0.506	0.157105	-0.216	0.632201	-0.706	0.033185	-0.49	0.148547
ECs1682	fatty acid metabolism regulator	GeneID:913189	ECs1682	0.482	0.186175	-0.079	0.88059	-0.561	0.056872	0.407	0.232774	-0.488	0.054438	-0.895	0.002006
ECs1683	SpoVR family protein	GeneID:913188	ECs1683	-0.432	0.176288	-0.473	0.143283	-0.041	0.883528	-0.707	0.099055	-1.946	3e-06	-1.239	0.000191
ECs1684	D-amino acid dehydrogenase small subunit	GeneID:913186	ECs1684	0.113	0.882343	-0.084	0.929532	-0.197	0.715275	-0.889	0.067597	-2.319	1e-06	-1.43	0.000119
ECs1685	pseudo	GeneID:913184	dadX	0.18	0.838209	-0.465	0.643241	-0.645	0.316195	-1.073	0.051569	-2.336	1e-06	-1.263	0.000556
ECs1686	potassium/proton antiporter	GeneID:913182	cvrA	0.317	0.304986	0.603	0.060346	0.286	0.261958	0.16	0.616929	-0.998	0.000386	-1.158	0.000113
ECs1688	L,D-carboxypeptidase A	GeneID:913181	ldcA	0.121	0.719374	0.077	0.860676	-0.043	0.873854	0.431	0.154599	0.195	0.369915	-0.236	0.30273
ECs1687	murein transglycosylase E	GeneID:913179	ECs1687	-0.236	0.28594	-0.415	0.075765	-0.179	0.350722	-0.1	0.660523	-1.057	1e-05	-0.956	3.7e-05
ECs1689	transposase	GeneID:913178	ECs1689	-1.098	0.11125	0.021	0.980374	1.12	0.021662	-0.504	0.40206	-1.499	0.00665	-0.996	0.076043
ECs1690	transposase	GeneID:913176	ECs1690	-1.222	0.262859	0.292	0.852973	1.514	0.092576	-0.251	0.851299	-1.037	0.289483	-0.786	0.47724
ECs1691	hypothetical protein	GeneID:913173	ECs1691	-1.353	0.11125	-0.1	0.917494	1.253	0.02322	-0.149	0.881166	-0.262	0.714698	-0.113	0.895908
ECs1692	hypothetical protein	GeneID:913172	ECs1692	0.121	0.885385	-1	0.197805	-1.121	0.065587	-0.25	0.559572	-1.906	1.7e-05	-1.656	7.3e-05
ECs1693	TonB dependent outer membrane receptor	GeneID:913171	ECs1693	0.36	0.357832	0.587	0.151305	0.228	0.479902	0	0.999316	-1.667	3.2e-05	-1.667	4.3e-05
ECs1694	molybdenum transport protein ModD	GeneID:913170	ECs1694	-1.588	0.11125	-1.091	0.206568	0.497	0.545995	0.496	0.467341	-1.088	0.068779	-1.584	0.013433
ECs1696	pseudo	GeneID:913167	methyltransferase	-0.675	0.305754	-0.518	0.517605	0.157	0.815943	-0.338	0.605473	-0.865	0.085358	-0.528	0.348756
ECs1697	ferric enterobactin transport ATP-binding protein	GeneID:913166	ECs1697	-0.748	0.44225	-0.543	0.667594	0.205	0.8306	-2.132	0.08993	-1.475	0.058187	0.657	0.517534
ECs1698	ABC transporter permease	GeneID:913165	ECs1698	-0.517	0.365158	-1.303	0.043758	-0.785	0.147027	-0.18	0.774983	-1.033	0.032757	-0.852	0.097504
ECs1699	ABC transporter ATP-binding protein	GeneID:913164	ECs1699	-0.845	0.149175	-1.472	0.026091	-0.627	0.277401	-0.348	0.625476	-0.968	0.073619	-0.62	0.306613
ECs1700	hypothetical protein	GeneID:913163	ECs1700	-0.321	0.823766	-1.798	0.21401	-1.477	0.204359	-0.532	0.625476	-1.294	0.119632	-0.762	0.419815
ECs1703	dihydroxyacetone kinase subunit DhaM	GeneID:913160	ECs1703	-0.591	0.11125	-0.065	0.880319	0.526	0.030491	-0.519	0.097442	-1.871	0	-1.353	1.6e-05
ECs1704	dihydroxyacetone kinase subunit DhaL	GeneID:913159	ECs1704	-0.95	0.112157	-0.068	0.931052	0.882	0.042774	-1.237	0.054659	-2.009	0.000123	-0.771	0.091835
ECs1705	dihydroxyacetone kinase subunit DhaK	GeneID:913158	ECs1705	-0.92	0.11445	0.029	0.973618	0.949	0.03199	-0.934	0.102248	-2.036	0.000106	-1.102	0.015563
ECs1706	hypothetical protein	GeneID:913157	ECs1706	-0.182	0.452783	-0.653	0.011078	-0.471	0.022597	-0.508	0.101167	-2.953	0	-2.446	0
ECs1707	hypothetical protein	GeneID:913156	ECs1707	-0.519	0.145861	-0.102	0.853057	0.417	0.13442	0.696	0.109117	1.19	0.000617	0.495	0.099523
ECs5422	hypothetical protein	GeneID:2693757	ECs5422	0.629	0.355893	-1.711	0.054546	-2.341	0.003223	-0.411	0.497372	-0.274	0.533448	0.137	0.811387
ECs1708	GTP-dependent nucleic acid-binding protein EngD	GeneID:913155	ychF	-0.433	0.119061	-0.219	0.463671	0.214	0.306045	-0.04	0.887919	-1.252	3e-06	-1.212	5e-06
ECs1709	peptidyl-tRNA hydrolase	GeneID:913154	ECs1709	-0.403	0.117914	-0.068	0.858899	0.335	0.088551	0.123	0.623875	-1.028	2.4e-05	-1.151	8e-06
ECs1710	hypothetical protein	GeneID:913153	ECs1710	0.91	0.113334	0.323	0.602117	-0.587	0.158719	-0.201	0.769941	-2.887	4e-06	-2.686	8e-06
ECs1711	sulfate transporter YchM	GeneID:913152	ECs1711	-1.09	0.11125	-0.228	0.693911	0.862	0.022619	0.127	0.79443	-0.981	0.00949	-1.107	0.005438
ECs1712	ribose-phosphate pyrophosphokinase	GeneID:913151	ECs1712	-1.052	0.114873	0.115	0.898721	1.167	0.021662	-0.296	0.6334	-1.097	0.013377	-0.801	0.062481
ECs1713	4-diphosphocytidyl-2C-methyl-D-erythritol kinase	GeneID:913150	ipk	-0.392	0.124878	-0.258	0.335646	0.134	0.522384	-0.267	0.269922	-1.255	3e-06	-0.987	4.3e-05
ECs1714	outer membrane lipoprotein LolB	GeneID:913149	lolB	-1.115	0.11125	-0.483	0.467514	0.632	0.187348	-0.899	0.131994	-1.454	0.002554	-0.556	0.221046
ECs1715	glutamyl-tRNA reductase	GeneID:913148	hemA	0.331	0.272946	-0.005	0.99161	-0.336	0.170924	0.172	0.583908	-0.665	0.00592	-0.836	0.001292
ECs1716	peptide chain release factor 1	GeneID:913147	prfA	-0.131	0.641056	0.116	0.75035	0.246	0.248755	-0.076	0.78522	-0.555	0.006784	-0.48	0.018425
ECs1717	N5-glutamine S-adenosyl-L-methionine-dependent methyltransferase	GeneID:913144	ECs1717	-0.192	0.504591	-0.027	0.954549	0.165	0.493271	0.258	0.344776	-0.574	0.011909	-0.832	0.0011
ECs1718	transcriptional regulator	GeneID:913143	ECs1718	0.212	0.55235	0.041	0.941719	-0.171	0.571951	-0.203	0.52402	-1.625	1e-05	-1.422	5.9e-05
ECs1719	transcriptional regulator	GeneID:913142	ECs1719	0.112	0.678475	0.064	0.859045	-0.048	0.831996	0.148	0.563744	-1.051	2.2e-05	-1.199	6e-06
ECs1720	2-dehydro-3-deoxyphosphooctonate aldolase	GeneID:913141	ECs1720	-0.069	0.786052	-0.358	0.102823	-0.289	0.092279	0.079	0.723655	-1.358	0	-1.436	0
ECs1721	calcium/sodium:proton antiporter	GeneID:913140	ECs1721	0.156	0.639348	-0.57	0.088497	-0.726	0.010805	0.083	0.784375	-0.054	0.806041	-0.137	0.544104
ECs1722	cation transport regulator	GeneID:913139	chaB	-0.048	0.865588	-1.375	2.8e-05	-1.327	1.2e-05	-0.16	0.477212	-2.605	0	-2.445	0
ECs1723	cation transport regulator	GeneID:913138	ECs1723	-0.411	0.122101	-1.55	2.3e-05	-1.139	0.000133	-0.272	0.30718	-2.276	0	-2.004	0
ECs1724	hypothetical protein	GeneID:913137	ECs1724	0.837	0.11125	-0.576	0.127777	-1.413	0.000306	0.508	0.163732	-1.294	0.000159	-1.803	7e-06
ECs1725	hypothetical protein	GeneID:913136	ECs1725	0.378	0.446554	-0.4	0.531463	-0.779	0.069963	0.442	0.266093	0.194	0.525926	-0.248	0.447761
ECs1726	transcriptional regulator NarL	GeneID:913135	ECs1726	-0.157	0.472033	0.408	0.063186	0.565	0.003919	-0.208	0.316086	-1.088	3e-06	-0.88	2.9e-05
ECs1727	nitrate/nitrite sensor protein NarX	GeneID:913134	ECs1727	0.085	0.688498	0.068	0.808885	-0.018	0.919209	-0.227	0.239757	-1.356	0	-1.13	1e-06
ECs5423	hypothetical protein	GeneID:2693758	ECs5423	0.354	0.611462	0.286	0.760271	-0.068	0.907065	0.67	0.160547	0.715	0.041727	0.045	0.911012
ECs1728	nitrite extrusion protein	GeneID:913133	ECs1728	-1.176	0.11125	-1.18	0.015365	-0.004	0.992131	-0.091	0.860543	-0.126	0.735836	-0.034	0.937728
ECs1729	nitrate reductase 1 subunit alpha	GeneID:913132	ECs1729	-1.497	0.11125	-1.594	0.007223	-0.097	0.836603	-0.028	0.957319	0.047	0.905801	0.075	0.870019
ECs1730	nitrate reductase 1 subunit beta	GeneID:913131	ECs1730	-1.506	0.057341	-1.886	0.000505	-0.38	0.284017	-0.03	0.95131	-0.708	0.040954	-0.678	0.060708
ECs1731	nitrate reductase 1 subunit delta	GeneID:913130	ECs1731	-1.382	0.049591	-1.828	0.000174	-0.446	0.160269	-0.022	0.964945	-0.715	0.054156	-0.693	0.077158
ECs1732	nitrate reductase 1 subunit gamma	GeneID:913128	ECs1732	-0.477	0.28594	-1.586	0.001955	-1.109	0.0066	0.017	0.970664	-1.542	0.000423	-1.56	0.000484
ECs1733	hypothetical protein	GeneID:913127	ECs1733	-0.243	0.786374	-0.774	0.40024	-0.531	0.457377	1.306	0.08993	1.304	0.014398	-0.002	0.997463
ECs5424	tRNA-Tyr	GeneID:913126	tyrV	1.068	0.11125	0.29	0.710575	-0.778	0.077456	0.531	0.334893	-0.621	0.174664	-1.152	0.01933
ECs5425	tRNA-Tyr	GeneID:913125	tyrT	0.475	0.210103	0.218	0.673362	-0.257	0.415845	0.254	0.434583	-0.945	0.002554	-1.2	0.000476
ECs1734	formyltetrahydrofolate deformylase	GeneID:913121	purU	-0.225	0.455246	-0.179	0.629215	0.045	0.86575	0.201	0.497594	-0.506	0.023276	-0.707	0.003512
ECs1735	hypothetical protein	GeneID:913117	ECs1735	0.243	0.503622	0.121	0.81965	-0.122	0.699377	0.446	0.206372	-0.117	0.666947	-0.563	0.042438
ECs1736	hypothetical protein	GeneID:913116	ECs1736	-0.286	0.271461	-0.606	0.025317	-0.32	0.127595	-0.17	0.535588	-1.83	0	-1.66	0
ECs1737	response regulator of RpoS	GeneID:913115	ECs1737	-0.35	0.13924	-0.997	0.000359	-0.648	0.002631	-0.35	0.182124	-2.265	0	-1.915	0
ECs1738	UTP-glucose-1-phosphate uridylyltransferase	GeneID:913114	ECs1738	-0.233	0.301988	-0.394	0.086796	-0.161	0.383859	-0.088	0.699411	-1.732	0	-1.644	0
ECs1739	global DNA-binding transcriptional dual regulator H-NS	GeneID:913113	ECs1739	0.264	0.408657	-1.918	7e-06	-2.182	0	0.13	0.698393	-0.502	0.029596	-0.632	0.009748
ECs1740	thymidine kinase	GeneID:913112	ECs1740	0.591	0.126616	-1.228	0.002398	-1.819	3.2e-05	0.464	0.198595	0.196	0.464938	-0.268	0.336757
ECs1741	bifunctional acetaldehyde-CoA/alcohol dehydrogenase	GeneID:913110	ECs1741	-1.874	0.113971	0.832	0.533064	2.706	0.005068	-1.43	0.134009	-2.503	0.000894	-1.073	0.0868
ECs1742	hypothetical protein	GeneID:913109	ECs1742	0.637	0.112157	0.097	0.858899	-0.54	0.055716	0.369	0.286161	-0.848	0.004846	-1.218	0.000344
ECs1743	oligopeptide transport periplasmic binding protein	GeneID:913108	ECs1743	-0.811	0.169366	-0.381	0.596868	0.43	0.35555	-0.716	0.283126	-1.4	0.007137	-0.683	0.156612
ECs1744	oligopeptide transporter permease	GeneID:913107	oppB	-0.261	0.478161	-0.78	0.041171	-0.519	0.090062	-0.152	0.678845	-1.268	0.00014	-1.117	0.00053
ECs1745	hypothetical protein	GeneID:913106	ECs1745	-0.227	0.314383	-0.706	0.005437	-0.48	0.019138	-0.371	0.102263	-1.608	0	-1.237	1e-06
ECs1746	oligopeptide ABC transporter ATP-binding protein	GeneID:913105	oppD	-0.532	0.128453	-0.614	0.080367	-0.082	0.797577	-0.49	0.150721	-1.749	3e-06	-1.259	9.4e-05
ECs1747	hypothetical protein	GeneID:913104	ECs1747	-0.396	0.186692	-0.512	0.098792	-0.116	0.673277	-0.228	0.459292	-1.757	1e-06	-1.53	4e-06
ECs1748	dsDNA-mimic protein	GeneID:913103	ECs1748	0.261	0.557196	-0.217	0.710973	-0.478	0.172888	0.376	0.361162	-0.949	0.005696	-1.325	0.000532
ECs1749	cardiolipin synthetase	GeneID:913102	cls	-0.264	0.252357	-0.55	0.023974	-0.287	0.133669	-0.39	0.109581	-1.6	0	-1.21	3e-06
ECs5426	hypothetical protein	GeneID:2693742	ECs5426	1.15	0.11125	-0.255	0.696218	-1.405	0.002604	0.109	0.844387	-1.58	0.001169	-1.689	0.000853
ECs1750	voltage-gated potassium channel	GeneID:913101	ECs1750	0.053	0.883906	-0.494	0.07386	-0.546	0.018157	-0.294	0.288586	-1.279	8e-06	-0.985	9.4e-05
ECs1751	hypothetical protein	GeneID:913100	ECs1751	0.819	0.11125	-0.062	0.919561	-0.881	0.015868	0.648	0.146096	-0.661	0.032478	-1.309	0.000461
ECs1752	transporter	GeneID:913099	ECs1752	0.027	0.937669	-1.024	0.001367	-1.051	0.000323	0.074	0.800506	-1.566	0	-1.64	0
ECs1753	acyl-CoA thioesterase	GeneID:913098	ECs1753	0.956	0.112157	-0.208	0.776982	-1.165	0.01044	0.761	0.165714	-0.606	0.152883	-1.367	0.004062
ECs1754	intracellular septation protein A	GeneID:913097	ECs1754	-0.748	0.121049	0.065	0.925361	0.813	0.030576	-0.216	0.647233	-0.707	0.037837	-0.491	0.154028
ECs1755	hypothetical protein	GeneID:913096	ECs1755	-0.305	0.242153	0.109	0.765474	0.414	0.053207	-0.12	0.662009	-0.803	0.000499	-0.683	0.002058
ECs1756	outer membrane protein W	GeneID:913095	ECs1756	0.208	0.457721	0.118	0.751647	-0.089	0.715275	0.059	0.82051	-0.768	0.000331	-0.828	0.000194
ECs1757	integrase	GeneID:913094	ECs1757	-0.09	0.78316	-0.041	0.923668	0.048	0.853974	-0.144	0.557914	-2.137	0	-1.993	0	phage_region_9
ECs1758	excisionase	GeneID:913093	ECs1758	-0.769	0.232252	-0.35	0.674017	0.419	0.473579	0.221	0.672259	-1.921	0.000745	-2.142	0.000381	phage_region_9
ECs1759	exonuclease	GeneID:913091	ECs1759	-0.55	0.112157	-0.487	0.124098	0.063	0.831672	-0.162	0.465883	-1.573	0	-1.411	1e-06	phage_region_9
ECs1760	hypothetical protein	GeneID:913090	ECs1760	-1.771	0.22035	-0.877	0.610325	0.894	0.508248	0.291	0.829652	0.692	0.435217	0.4	0.690844	phage_region_9
ECs1761	DicB	GeneID:913089	ECs1761	0.436	0.829782	0.169	0.953092	-0.267	0.860833	1.109	0.381722	0.245	0.824436	-0.864	0.411901	phage_region_9
ECs5427	DicF	GeneID:913088	dicF4	-0.094	0.94728	0.252	0.882581	0.345	0.737861	1.158	0.277073	0.46	0.581989	-0.699	0.411002	phage_region_9
ECs1762	hypothetical protein	GeneID:913087	ECs1762	0.397	0.410823	-0.729	0.20504	-1.126	0.015293	0.197	0.601303	-0.553	0.055272	-0.75	0.015905	phage_region_9
ECs1763	hypothetical protein	GeneID:913086	ECs1763	-0.153	0.810161	0.377	0.555791	0.53	0.222809	0.259	0.597638	0.136	0.711183	-0.123	0.76884	phage_region_9
ECs1764	hypothetical protein	GeneID:913085	ECs1764	-0.578	0.322568	0.146	0.860714	0.723	0.134632	-0.034	0.949146	-0.586	0.128184	-0.551	0.186714	phage_region_9
ECs5428	hypothetical protein	GeneID:2693743	ECs5428	-0.179	0.844862	0.469	0.597729	0.648	0.274609	0.454	0.37128	-1.511	0.004275	-1.966	0.000677	phage_region_9
ECs1765	transcriptional repressor DicA	GeneID:913084	ECs1765	0.425	0.220649	0.341	0.381236	-0.085	0.787747	0.383	0.256173	-1.183	0.000227	-1.566	1.7e-05	phage_region_9
ECs1766	DNA-binding transcriptional regulator DicC	GeneID:913083	ECs1766	2.023	0.112663	0.491	0.781724	-1.533	0.079338	0.422	0.58432	-0.329	0.58758	-0.751	0.230127	phage_region_9
ECs1767	hypothetical protein	GeneID:913082	ECs1767	0.319	0.650808	-0.327	0.732356	-0.645	0.245382	0.409	0.384083	-0.307	0.436048	-0.716	0.077731	phage_region_9
ECs1768	hypothetical protein	GeneID:913081	ECs1768	-0.284	0.583895	-0.392	0.517605	-0.107	0.826198	-0.534	0.168779	-2.73	3e-06	-2.196	5.3e-05	phage_region_9
ECs1769	phage replication protein	GeneID:913080	ECs1769	-0.7	0.554397	-0.475	0.766826	0.224	0.84102	-1.058	0.237963	-2.669	0.003949	-1.611	0.091801	phage_region_9
ECs1772	colonization factor	GeneID:913076	ECs1772	0.005	0.987668	-1.029	0.002797	-1.034	0.000836	-0.232	0.370589	-0.774	0.00087	-0.542	0.013425	phage_region_9
ECs1773	prophage maintenance protein	GeneID:913074	ECs1773	1.216	0.11445	0.357	0.707902	-0.859	0.119029	-0.071	0.928276	-1.472	0.006941	-1.401	0.01009	phage_region_9
ECs1774	hypothetical protein	GeneID:913072	ECs1774	-0.041	0.974358	-0.34	0.858899	-0.298	0.790468	-0.049	0.963319	-3.041	0.006634	-2.991	0.010359	phage_region_9
ECs1775	hypothetical protein	GeneID:913071	ECs1775	-0.048	0.945302	0.483	0.457452	0.531	0.245382	-0.018	0.970664	-0.745	0.052918	-0.726	0.077459	phage_region_9
ECs1776	hypothetical protein	GeneID:913070	ECs1776	0.066	0.937669	0.245	0.805927	0.179	0.769647	-0.041	0.944692	-1.104	0.021004	-1.063	0.035616	phage_region_9
ECs1777	endonuclease	GeneID:913069	ECs1777	-0.1	0.945827	0.053	0.978828	0.153	0.890091	0.365	0.741493	-2.159	0.028484	-2.524	0.01549	phage_region_9
ECs1778	hypothetical protein	GeneID:913068	ECs1778	0.802	0.2378	-0.144	0.895496	-0.947	0.092066	1.318	0.071155	-0.825	0.13975	-2.143	0.000713	phage_region_9
ECs1779	lipoprotein	GeneID:913067	ECs1779	1.425	0.136213	-0.396	0.805468	-1.822	0.029637	0.378	0.540369	-1.971	0.001739	-2.348	0.000492	phage_region_9
ECs1780	DNA methylase	GeneID:913066	ECs1780	0.511	0.205046	-0.349	0.50551	-0.86	0.019467	-0.118	0.696215	-2.218	0	-2.1	1e-06	phage_region_9
ECs5429	tRNA-Ile	GeneID:913064	ileZ3	0.703	0.520245	0.88	0.475323	0.178	0.842321	-0.262	0.723655	-0.051	0.925047	0.211	0.732584	phage_region_9
ECs5430	tRNA-Arg	GeneID:913054	argO3	0.63	0.375025	0.731	0.360128	0.101	0.867842	0.228	0.683834	-1.754	0.001472	-1.982	0.000673	phage_region_9
ECs1781	hypothetical protein	GeneID:913049	ECs1781	0.162	0.807152	-0.717	0.288892	-0.879	0.083061	0.041	0.943989	-1.003	0.030103	-1.044	0.032792	phage_region_9
ECs1782	holin	GeneID:913047	ECs1782	1.732	0.274971	0.252	0.923609	-1.48	0.241301	-1.023	0.486844	-1.46	0.183019	-0.437	0.755748	phage_region_9
ECs1783	hypothetical protein	GeneID:913045	ECs1783	-0.094	0.937669	0.252	0.858899	0.345	0.683411	0.35	0.723655	0.46	0.506612	0.11	0.894793	phage_region_9
ECs1784	endolysin	GeneID:913044	ECs1784	-0.172	0.933134	0.474	0.823844	0.646	0.604695	1.336	0.328137	5.247	1e-05	3.911	8.1e-05	phage_region_9
ECs1785	antirepressor protein	GeneID:913041	ECs1785	-0.094	0.949926	0.252	0.88945	0.345	0.755617	0.35	0.788872	1.693	0.043285	1.343	0.12062	phage_region_9
ECs1786	endopeptidase	GeneID:913037	ECs1786	0.271	0.850775	-0.764	0.639104	-1.035	0.320064	0.068	0.941381	4.824	0	4.757	0	phage_region_9
ECs1788	hypothetical protein	GeneID:913028	ECs1788	-0.094	0.937669	0.252	0.858899	0.345	0.683411	0.35	0.723655	0.46	0.506612	0.11	0.894793	phage_region_9
ECs1789	Dnase	GeneID:913025	ECs1789	-0.094	0.937669	0.252	0.858899	0.345	0.683411	0.35	0.723655	0.46	0.506612	0.11	0.894793	phage_region_9
ECs5431	hypothetical protein	GeneID:2693744	ECs5431	-0.094	0.937669	0.252	0.858899	0.345	0.683411	0.35	0.723655	0.46	0.506612	0.11	0.894793	phage_region_9
ECs1791	terminase small subunit	GeneID:912994	ECs1791	0.934	0.52681	0.675	0.738768	-0.258	0.836559	0.166	0.896081	-0.645	0.481381	-0.811	0.407919	phage_region_9
ECs1792	terminase large subunit	GeneID:912990	ECs1792	-0.094	0.937669	0.252	0.858899	0.345	0.683411	0.35	0.723655	0.46	0.506612	0.11	0.894793	phage_region_9
ECs1793	major head protein/prohead protease	GeneID:912961	ECs1793	1.144	0.288875	2.371	0.027476	1.228	0.087092	-1.023	0.184431	-1.783	0.006822	-0.761	0.28581	phage_region_9
ECs1795	portal protein	GeneID:912946	ECs1795	-0.094	0.937669	0.252	0.858899	0.345	0.683411	0.35	0.723655	0.46	0.506612	0.11	0.894793	phage_region_9
ECs1796	hypothetical protein	GeneID:912943	ECs1796	-0.094	0.937669	0.252	0.858899	0.345	0.683411	0.35	0.723655	0.46	0.506612	0.11	0.894793	phage_region_9
ECs1797	head-tail adaptor	GeneID:912938	ECs1797	-0.094	0.937669	0.252	0.858899	0.345	0.683411	0.35	0.723655	0.46	0.506612	0.11	0.894793	phage_region_9
ECs1798	hypothetical protein	GeneID:912937	ECs1798	-0.094	0.937669	0.252	0.858899	0.345	0.683411	0.35	0.723655	0.46	0.506612	0.11	0.894793	phage_region_9
ECs1799	hypothetical protein	GeneID:912932	ECs1799	-0.094	0.937669	0.252	0.858899	0.345	0.683411	0.35	0.723655	0.46	0.506612	0.11	0.894793	phage_region_9
ECs1800	major tail subunit	GeneID:912931	ECs1800	-0.732	0.304986	-0.907	0.268735	-0.176	0.816977	-0.416	0.438607	-1.364	0.00636	-0.949	0.065026	phage_region_9
ECs1801	tail assembly chaperone	GeneID:912930	ECs1801	-0.094	0.937669	0.252	0.858899	0.345	0.683411	0.35	0.723655	0.46	0.506612	0.11	0.894793	phage_region_9
ECs1802	hypothetical protein	GeneID:912927	ECs1802	-0.094	0.937669	0.252	0.858899	0.345	0.683411	0.35	0.723655	0.46	0.506612	0.11	0.894793	phage_region_9
ECs1803	tail length tape measure protein	GeneID:912925	ECs1803	-0.347	0.858693	0.153	0.952644	0.501	0.722725	0.806	0.463939	-0.905	0.362026	-1.711	0.089291	phage_region_9
ECs1804	minor tail protein	GeneID:912922	ECs1804	0.656	0.678475	0.252	0.907675	-0.404	0.752483	0.462	0.721866	-0.547	0.567944	-1.009	0.314221	phage_region_9
ECs1805	minor tail protein	GeneID:912921	ECs1805	0.131	0.927177	0.465	0.74243	0.334	0.708561	-0.418	0.699411	0.53	0.452388	0.948	0.218034	phage_region_9
ECs1806	host specificity protein	GeneID:912919	ECs1806	0.379	0.529815	0.045	0.966365	-0.334	0.502878	-0.083	0.85644	0.96	0.002816	1.042	0.002447	phage_region_9
ECs1807	outer membrane protein	GeneID:912918	ECs1807	0.895	0.275277	0.919	0.316437	0.024	0.971968	0.523	0.40096	3.208	1e-06	2.685	6e-06	phage_region_9
ECs1808	tail fiber protein	GeneID:912917	ECs1808	0.188	0.895754	-0.061	0.973644	-0.249	0.806063	0.4	0.619334	1.392	0.012136	0.992	0.072501	phage_region_9
ECs1809	hypothetical protein	GeneID:912916	ECs1809	0.555	0.559515	0.172	0.901076	-0.382	0.634123	0.729	0.304391	3.459	1e-06	2.73	8e-06	phage_region_9
ECs1812	hypothetical protein	GeneID:912909	ECs1812	0.158	0.698702	0.813	0.030314	0.654	0.028125	0.172	0.621486	-1.541	1.8e-05	-1.712	7e-06	phage_region_9
ECs1813	integrase	GeneID:912908	ECs1813	0.814	0.149175	0.933	0.106105	0.119	0.791568	0.412	0.372555	-1.232	0.007291	-1.644	0.001045	phage_region_9
ECs1814	hypothetical protein	GeneID:912906	ECs1814	0.107	0.840327	-0.767	0.087436	-0.874	0.019597	0.573	0.212719	-1.58	0.000127	-2.153	7e-06	phage_region_9
ECs1815	hypothetical protein	GeneID:912903	ECs1815	0.099	0.888101	-0.488	0.439131	-0.587	0.191622	1.051	0.085432	-1.024	0.015177	-2.074	8.9e-05	phage_region_9
ECs1818	hypothetical protein	GeneID:912900	ECs1818	0.751	0.702418	0.621	0.816362	-0.13	0.933427	-1.812	0.178277	0.155	0.85727	1.968	0.060196	phage_region_9
ECs1819	hypothetical protein	GeneID:912899	ECs1819	-0.094	0.95285	0.252	0.897127	0.345	0.776088	-0.268	0.846576	-0.159	0.872637	0.11	0.924067	phage_region_9
ECs1820	hypothetical protein	GeneID:912896	ECs1820	-0.693	0.127733	-0.597	0.207642	0.096	0.829197	-0.396	0.388863	-0.346	0.319186	0.05	0.910887	phage_region_9
ECs1821	hypothetical protein	GeneID:912892	ECs1821	0.736	0.252357	0.01	0.993461	-0.726	0.165224	0.951	0.138893	1.399	0.004947	0.448	0.349403	phage_region_9
ECs1824	hypothetical protein	GeneID:912888	ECs1824	-0.103	0.896505	-0.428	0.551726	-0.325	0.528402	-0.006	0.992312	0.612	0.187314	0.618	0.202871	phage_region_9
ECs1825	bfpT-regulated chaperone-like protein	GeneID:912883	ECs1825	0.435	0.23933	-0.657	0.068932	-1.092	0.001423	0.427	0.212719	0.018	0.946427	-0.409	0.110281	phage_region_9
ECs1829	hypothetical protein	GeneID:912873	ECs1829	0.378	0.245741	-0.775	0.030802	-1.153	0.000692	-0.537	0.239757	-0.948	0.007495	-0.411	0.219517
ECs1830	hypothetical protein	GeneID:912869	ECs1830	0.032	0.945302	-1.076	0.011607	-1.108	0.003173	-0.608	0.261417	-0.985	0.017105	-0.377	0.350129
ECs1831	hypothetical protein	GeneID:912863	ECs1831	-0.125	0.82919	-0.574	0.285159	-0.449	0.276632	-0.563	0.331962	-1.537	0.001238	-0.974	0.022515
ECs1832	tryptophan synthase subunit alpha	GeneID:912862	trpA	-1.138	0.11445	-0.06	0.954213	1.078	0.047449	-0.719	0.203957	-1.552	0.001592	-0.833	0.070268
ECs1833	tryptophan synthase subunit beta	GeneID:912860	ECs1833	-1.253	0.116943	-0.316	0.750445	0.937	0.127222	-0.901	0.184901	-1.601	0.00434	-0.7	0.196719
ECs1834	bifunctional indole-3-glycerol phosphate synthase/phosphoribosylanthranilate isomerase	GeneID:912854	trpC	-0.383	0.356116	-0.245	0.649898	0.137	0.722726	-0.336	0.321479	-1.415	5.2e-05	-1.079	0.000777
ECs1835	bifunctional glutamine amidotransferase/anthranilate phosphoribosyltransferase	GeneID:912851	ECs1835	0.032	0.945302	-0.1	0.863322	-0.133	0.707815	-0.051	0.865506	-0.582	0.012207	-0.531	0.026557
ECs1836	anthranilate synthase component I	GeneID:912849	ECs1836	0.221	0.63165	0.346	0.504533	0.124	0.747594	0.281	0.394794	0.306	0.219095	0.024	0.936126
ECs1838	hypothetical protein	GeneID:912844	ECs1838	-0.126	0.640187	0.43	0.096208	0.556	0.011202	0.034	0.903558	-0.937	0.000102	-0.971	8.7e-05
ECs1839	hypothetical protein	GeneID:912843	ECs1839	-0.124	0.516988	0.211	0.295201	0.335	0.030344	-0.06	0.772161	-1.279	0	-1.22	0
ECs1840	hypothetical protein	GeneID:912840	ECs1840	-0.105	0.651597	-0.491	0.032912	-0.386	0.03858	-0.052	0.808514	-0.936	1.1e-05	-0.884	2.6e-05
ECs1841	23S rRNA pseudouridylate synthase B	GeneID:912836	ECs1841	0.14	0.581407	0.026	0.945787	-0.113	0.592674	0.261	0.276672	-1.435	1e-06	-1.696	0
ECs1842	cob(I)yrinic acid a,c-diamide adenosyltransferase	GeneID:912833	ECs1842	-0.36	0.262486	-0.189	0.649331	0.172	0.545995	-0.351	0.255616	-1.219	7.5e-05	-0.868	0.001862
ECs1843	short chain dehydrogenase	GeneID:912829	ECs1843	-0.993	0.114502	0.014	0.987742	1.008	0.034397	-0.606	0.280566	-1.396	0.003124	-0.79	0.071575
ECs1844	periplasmic protease	GeneID:912827	ECs1844	-0.124	0.592693	0.119	0.676159	0.243	0.168279	0.124	0.571701	-0.924	1.4e-05	-1.048	4e-06
ECs1845	hypothetical protein	GeneID:912821	ECs1845	0.698	0.11125	0.969	0.011874	0.272	0.39092	0.222	0.604195	-1.182	0.000497	-1.404	0.000119
ECs1846	DNA topoisomerase I	GeneID:912819	ECs1846	-0.637	0.112157	-0.572	0.097402	0.064	0.829677	-0.35	0.3397	-2.481	0	-2.131	0
ECs1847	transcriptional regulator CysB	GeneID:912818	cysB	-0.297	0.372391	-0.724	0.034563	-0.427	0.110295	-0.318	0.335336	-0.676	0.009761	-0.357	0.154437
ECs1849	aconitate hydratase 1	GeneID:912815	ECs1849	-0.601	0.117799	-0.286	0.497407	0.315	0.291319	-1.006	0.054487	-1.444	0.000139	-0.438	0.138341
ECs1850	GTP cyclohydrolase II	GeneID:912813	ribA	0.538	0.141477	0.732	0.043127	0.195	0.535518	0.344	0.298382	-0.263	0.28174	-0.608	0.021439
ECs1851	phosphatidylglycerophosphatase B	GeneID:912812	ECs1851	0.146	0.617598	-0.196	0.560153	-0.342	0.12779	-0.21	0.425689	-1.302	8e-06	-1.093	5.3e-05
ECs1852	hypothetical protein	GeneID:912811	ECs1852	0.548	0.112157	0.03	0.952182	-0.518	0.034074	0.08	0.812697	-1.776	1e-06	-1.856	0
ECs1853	tetratricopeptide repeat protein	GeneID:912810	ECs1853	0.295	0.18406	-0.353	0.118605	-0.648	0.001976	0.026	0.92038	-1.668	0	-1.694	0
ECs1854	orotidine 5'-phosphate decarboxylase	GeneID:912806	ECs1854	-0.267	0.453202	0.462	0.213138	0.729	0.015868	0.206	0.563574	-0.479	0.067768	-0.686	0.01516
ECs1855	translation initiation factor Sui1	GeneID:912805	ECs1855	-0.585	0.165144	0.068	0.911215	0.653	0.056803	0.408	0.321139	-0.495	0.120908	-0.902	0.009987
ECs1856	lipoprotein	GeneID:912802	ECs1856	-0.257	0.349707	-0.613	0.033857	-0.356	0.117923	-0.422	0.243285	-2.106	0	-1.684	4e-06
ECs1857	DeoR family transcriptional regulator	GeneID:912796	ECs1857	-0.497	0.11125	-1.113	0.00044	-0.616	0.008963	0.08	0.784375	-0.673	0.00348	-0.753	0.001959
ECs5432	hypothetical protein	GeneID:2693803	ECs5432	-0.318	0.291588	-1.216	0.001309	-0.898	0.004042	-0.443	0.144922	-1.372	2.2e-05	-0.929	0.00127
ECs1858	RNase II stability modulator	GeneID:912794	ECs1858	-0.63	0.122945	-1.652	0.000312	-1.022	0.002607	-0.848	0.075731	-1.852	8e-06	-1.004	0.001717
ECs1859	exoribonuclease II	GeneID:912791	ECs1859	-0.957	0.146363	-0.417	0.603778	0.54	0.289342	-0.331	0.619334	-0.949	0.041703	-0.618	0.183537
ECs1860	oxidoreductase	GeneID:912788	ECs1860	-0.54	0.735272	0.118	0.959594	0.659	0.601229	-0.934	0.376914	-0.14	0.867154	0.793	0.348827
ECs1861	enoyl-ACP reductase	GeneID:912787	ECs1861	0.139	0.699122	-0.563	0.076633	-0.702	0.010318	0.306	0.325807	-1.721	1e-06	-2.028	0
ECs1862	transcription regulatory protein	GeneID:912785	ECs1862	-0.142	0.809533	-0.805	0.149226	-0.662	0.134981	0.395	0.402929	-0.03	0.939916	-0.425	0.274376
ECs1863	multidrug-efflux transport protein	GeneID:912781	ECs1863	0.036	0.962769	-0.886	0.271477	-0.922	0.131719	-0.41	0.529888	-0.855	0.084612	-0.445	0.436698
ECs1864	multidrug-efflux transport protein	GeneID:912777	ECs1864	-0.058	0.931152	-0.674	0.220466	-0.617	0.150355	-0.069	0.864188	-1.181	0.00126	-1.112	0.002843
ECs1865	outer membrane channel protein	GeneID:912775	ECs1865	0.039	0.933134	0.052	0.918485	0.013	0.96692	-0.347	0.211827	-1.651	4e-06	-1.303	7.6e-05
ECs1866	membrane transport protein	GeneID:912751	ECs1866	-0.06	0.879209	-0.029	0.955857	0.032	0.910237	-0.203	0.413579	-1.521	1e-06	-1.318	1.1e-05
ECs1867	peptide ABC transporter ATP-binding protein	GeneID:912744	ECs1867	-0.141	0.548082	-0.526	0.02712	-0.385	0.043462	-0.451	0.075136	-2.001	0	-1.551	0
ECs1868	peptide ABC transporter ATP-binding protein	GeneID:912736	ECs1868	-0.051	0.865588	-0.677	0.00876	-0.626	0.004699	-0.34	0.165759	-2.034	0	-1.695	0
ECs1869	peptide transport permease	GeneID:912734	ECs1869	-0.06	0.879312	-0.855	0.013138	-0.795	0.007263	-0.342	0.217788	-1.672	1e-06	-1.33	2e-05
ECs1870	peptide transport permease	GeneID:912731	ECs1870	0.011	0.969066	-0.672	0.020688	-0.684	0.006485	-0.187	0.45614	-1.828	0	-1.641	0
ECs1871	peptide transport-like protein	GeneID:912723	ECs1871	-0.911	0.11125	-0.626	0.110191	0.284	0.369269	-0.556	0.161797	-1.771	1.2e-05	-1.216	0.000409
ECs1872	hypothetical protein	GeneID:912721	ECs1872	0.202	0.548029	0.558	0.092168	0.356	0.163886	-0.117	0.718115	-0.862	0.001181	-0.745	0.004725
ECs1873	amino acid/amine transport protein	GeneID:912717	ECs1873	0.783	0.262859	0.655	0.422313	-0.128	0.831996	0.581	0.223989	0.529	0.133635	-0.052	0.900357
ECs1874	glutamine synthetase	GeneID:912703	ECs1874	0.423	0.415277	0.133	0.86598	-0.29	0.513862	0.003	0.99407	0.015	0.96196	0.012	0.972788
ECs1875	gamma-glutamyl-gamma-aminobutyrate hydrolase	GeneID:912701	puuD	0.135	0.825375	0.061	0.94234	-0.074	0.874341	0.17	0.611912	0.157	0.51481	-0.013	0.964529
ECs1876	DNA-binding transcriptional repressor PuuR	GeneID:912699	ECs1876	-0.742	0.117799	-0.522	0.277215	0.22	0.590912	-0.252	0.520218	-0.326	0.252737	-0.074	0.836816
ECs1877	gamma-glutamyl-gamma-aminobutyraldehyde dehydrogenase	GeneID:912694	ECs1877	0.25	0.731356	-0.165	0.870646	-0.415	0.466717	-0.522	0.218997	2.47	0	2.991	0
ECs1878	oxidoreductase	GeneID:912689	ECs1878	-0.072	0.933698	-0.133	0.88945	-0.06	0.917039	-0.471	0.230349	2.575	0	3.046	0
ECs1879	4-aminobutyrate transaminase	GeneID:912688	ECs1879	-0.059	0.930347	-0.017	0.982719	0.042	0.924481	-0.193	0.58877	2.52	0	2.713	0
ECs1880	phage shock protein operon transcriptional activator	GeneID:912687	pspF	0.16	0.485241	-0.881	0.001144	-1.041	8.2e-05	-0.189	0.388863	-0.701	0.000545	-0.512	0.007707
ECs1881	phage shock protein PspA	GeneID:912684	ECs1881	0.433	0.229572	0.108	0.844791	-0.325	0.271721	0.485	0.200281	-0.371	0.158795	-0.856	0.004461
ECs1882	phage shock protein B	GeneID:912683	pspB	-0.031	0.944663	0.3	0.47309	0.331	0.257943	-0.284	0.301475	-1.107	9.4e-05	-0.823	0.001897
ECs1883	PspC family transcriptional regulator	GeneID:912672	ECs1883	0.026	0.945364	0.074	0.874891	0.048	0.866744	-0.365	0.149872	-1.312	4e-06	-0.947	0.00019
ECs1884	peripheral inner membrane phage-shock protein	GeneID:912668	ECs1884	-0.555	0.217382	-0.077	0.90517	0.478	0.207912	-0.195	0.552513	-0.936	0.001209	-0.74	0.008831
ECs1885	thiosulfate:cyanide sulfurtransferase	GeneID:912667	ECs1885	0.971	0.11125	0.989	0.027516	0.019	0.965195	0.361	0.34098	-0.783	0.009616	-1.143	0.000736
ECs1890	binding-protein dependent transport protein	GeneID:912626	ECs1890	0.221	0.866102	-0.398	0.805927	-0.619	0.507878	0.41	0.593544	0.707	0.181974	0.297	0.616749
ECs1891	transport system permease	GeneID:912625	ECs1891	0.639	0.467634	-0.701	0.553561	-1.34	0.082491	0.579	0.365245	0.591	0.216476	0.012	0.984972
ECs1892	oxidoreductase	GeneID:912623	ECs1892	-0.445	0.519909	-0.147	0.882688	0.298	0.629383	0.592	0.249951	0.33	0.412679	-0.263	0.537245
ECs1893	hypothetical protein	GeneID:912614	ECs1893	-0.221	0.760831	-0.18	0.858899	0.042	0.94651	0.467	0.365502	0.255	0.530855	-0.213	0.632319
ECs1894	dehydrogenase	GeneID:912546	ECs1894	0.433	0.326009	0.095	0.891074	-0.338	0.361211	0.309	0.345837	-0.253	0.330959	-0.562	0.041779
ECs1895	hypothetical protein	GeneID:912526	ECs1895	0.27	0.642515	0.192	0.81567	-0.078	0.874585	0.093	0.842037	0.045	0.896341	-0.048	0.900357
ECs1896	beta-phosphoglucomutase	GeneID:912522	ECs1896	0.264	0.839749	-0.898	0.521765	-1.162	0.227878	0.642	0.484571	1.268	0.050973	0.626	0.349714
ECs1897	ABC transporter ATP-binding protein	GeneID:912514	ECs1897	0.619	0.141607	-0.315	0.562042	-0.934	0.012842	0.724	0.095101	1.161	0.000519	0.437	0.125002
ECs1898	outer membrane protein	GeneID:912504	ECs1898	-0.212	0.699122	-0.501	0.386139	-0.289	0.527457	1.017	0.077205	1.828	6.9e-05	0.811	0.022447
ECs1899	LACI-type transcriptional regulator	GeneID:912493	ECs1899	0.088	0.741655	0.005	0.99005	-0.083	0.690904	0.255	0.274204	-0.575	0.003891	-0.829	0.000251
ECs1900	hypothetical protein	GeneID:912488	ECs1900	-0.293	0.237581	-0.888	0.002073	-0.595	0.010185	-0.464	0.08454	-1.843	0	-1.379	2e-06
ECs1901	hypothetical protein	GeneID:912484	ECs1901	-0.279	0.360002	-0.918	0.007326	-0.639	0.021387	-0.673	0.056701	-2.035	0	-1.362	1.9e-05
ECs1902	DNA-binding transcriptional regulator TyrR	GeneID:912481	ECs1902	-0.725	0.11125	-0.605	0.118086	0.12	0.710315	-0.731	0.085965	-1.974	2e-06	-1.243	0.000169
ECs1903	2-Cys peroxiredoxin	GeneID:912478	tpx	-0.571	0.196758	0.269	0.635064	0.84	0.023275	-0.363	0.430543	-0.348	0.307473	0.016	0.968977
ECs1904	muconate cycloisomerase I	GeneID:912460	ECs1904	-0.567	0.11235	-0.226	0.554108	0.342	0.191656	-0.545	0.108301	-2.081	0	-1.536	7e-06
ECs1905	murein peptide amidase A	GeneID:912455	ECs1905	0.065	0.862318	-0.645	0.042568	-0.71	0.009666	-0.499	0.102263	-1.534	3e-06	-1.035	0.0002
ECs1906	hypothetical protein	GeneID:912442	ECs1906	-0.016	0.961941	-1.525	0.000105	-1.509	3.5e-05	0.326	0.263015	-0.417	0.067746	-0.743	0.003809
ECs1909	hypothetical protein	GeneID:912427	ECs1909	-0.211	0.314239	-1.148	7.4e-05	-0.937	0.000137	-0.184	0.359794	-0.764	0.000112	-0.58	0.001639
ECs1910	LysR family transcriptional regulator	GeneID:912423	ECs1910	0.34	0.382029	-1.061	0.020526	-1.4	0.001025	0.238	0.509454	-0.215	0.437294	-0.452	0.113496
ECs1911	transport periplasmic protein	GeneID:912407	ECs1911	-0.197	0.357832	-0.501	0.023399	-0.304	0.077509	-0.308	0.16431	-1.371	0	-1.063	4e-06
ECs1912	hypothetical protein	GeneID:912403	ECs1912	-0.171	0.591795	-1.927	5e-06	-1.756	3e-06	0.134	0.642475	-1.601	1e-06	-1.734	0
ECs1913	hypothetical protein	GeneID:912396	ECs1913	0.762	0.131918	-0.09	0.902289	-0.852	0.036636	0.342	0.558233	-1.306	0.002759	-1.649	0.000526
ECs1914	universal stress protein UspE	GeneID:912394	ECs1914	0.109	0.697577	0.187	0.524539	0.078	0.726835	-0.186	0.461961	-2.028	0	-1.842	0
ECs1915	fumarate/nitrate reduction transcriptional regulator	GeneID:912392	ECs1915	-0.347	0.156726	-0.092	0.789041	0.255	0.184957	-0.253	0.338524	-1.537	0	-1.284	3e-06
ECs1916	O-6-alkylguanine-DNA:cysteine-protein methyltransferase	GeneID:912389	ECs1916	0.429	0.168722	0.855	0.008685	0.426	0.072813	0.125	0.647847	-0.777	0.001146	-0.903	0.000428
ECs1917	hypothetical protein	GeneID:912380	ECs1917	0.246	0.567788	-0.128	0.850477	-0.374	0.284017	0.357	0.248042	-0.527	0.036681	-0.885	0.001961
ECs1918	transposase	GeneID:912376	ECs1918	-1.013	0.11125	-0.44	0.401967	0.573	0.176838	-0.103	0.796285	0.04	0.89249	0.143	0.653636
ECs1919	transposase	GeneID:912364	ECs1919	0.489	0.418005	0.201	0.834027	-0.287	0.576224	-0.054	0.907761	-0.061	0.854989	-0.006	0.987622
ECs1920	pump protein	GeneID:912359	ECs1920	0.425	0.214754	-0.01	0.98662	-0.434	0.124405	0.093	0.73797	0.559	0.006225	0.466	0.023633
ECs1921	hypothetical protein	GeneID:912350	ECs1921	-0.05	0.926231	0.04	0.951616	0.091	0.801419	-0.164	0.580979	0.629	0.004747	0.793	0.001281
ECs1922	aminohydrolase	GeneID:912338	ECs1922	0.45	0.41276	0.188	0.827027	-0.262	0.579505	0.476	0.240407	1.559	3.4e-05	1.084	0.001036
ECs1923	DNA-binding transcriptional regulator	GeneID:912331	ECs1923	0.148	0.653419	-0.541	0.106409	-0.689	0.014364	0.295	0.255668	-1.087	6.6e-05	-1.381	7e-06
ECs1924	hypothetical protein	GeneID:912328	ECs1924	0.26	0.490274	0.116	0.843105	-0.144	0.667928	-0.259	0.410295	-1.415	3.6e-05	-1.155	0.000348
ECs1925	hypothetical protein	GeneID:912323	ECs1925	-0.41	0.121049	-1.115	0.00025	-0.705	0.002273	-0.443	0.111044	-1.701	0	-1.258	4e-06
ECs1926	zinc transporter	GeneID:912321	zntB	0.105	0.719769	-0.554	0.044038	-0.658	0.006366	-0.556	0.060268	-1.802	0	-1.245	7e-06
ECs1927	ATP-dependent RNA helicase DbpA	GeneID:912313	ECs1927	-0.452	0.196979	0.074	0.888289	0.526	0.066139	-0.857	0.066204	-2.214	1e-06	-1.358	8.4e-05
ECs1928	C32 tRNA thiolase	GeneID:912308	ECs1928	0.331	0.195949	0.428	0.101444	0.098	0.673339	0.302	0.230755	-1.128	2e-05	-1.43	2e-06
ECs1929	transposase	GeneID:912302	ECs1929	0.526	0.117799	0.409	0.229513	-0.117	0.674406	0.337	0.255528	-0.092	0.694584	-0.43	0.071443	phage_region_10
ECs1930	hypothetical protein	GeneID:912301	ECs1930	0.675	0.525761	0.775	0.529773	0.1	0.908202	0.674	0.359013	1.172	0.028787	0.498	0.359232	phage_region_10
ECs1931	hypothetical protein	GeneID:912300	ECs1931	1.264	0.236273	1.515	0.173307	0.251	0.759731	0.475	0.591031	1.296	0.02853	0.821	0.174228	phage_region_10
ECs1932	restriction alleviation and modification protein	GeneID:912297	lar	0.549	0.678475	0.808	0.587974	0.259	0.800431	0.745	0.45614	1.008	0.156655	0.263	0.74804	phage_region_10
ECs1933	recombination and repair protein RecT	GeneID:912294	recT	0.045	0.937669	0.776	0.066601	0.731	0.029231	0.245	0.518415	-0.118	0.690159	-0.363	0.234329	phage_region_10
ECs1934	exonuclease VIII	GeneID:912288	ECs1934	-0.376	0.359516	-0.16	0.788256	0.216	0.562525	0.561	0.152055	0.653	0.024836	0.092	0.778605	phage_region_10
ECs1935	hypothetical protein	GeneID:917139	ECs1935	1.103	0.29169	1.032	0.391384	-0.071	0.934737	0.666	0.397218	1.267	0.028237	0.601	0.299476	phage_region_10
ECs5433	hypothetical protein	GeneID:2693825	ECs5433	0.475	0.57246	0.33	0.777094	-0.145	0.840382	0.819	0.212719	0.887	0.064412	0.068	0.900704	phage_region_10
ECs1936	FtsZ inhibitor protein	GeneID:917140	kil	0.563	0.413858	0.669	0.388584	0.106	0.859884	0.887	0.105844	0.636	0.100302	-0.251	0.531085	phage_region_10
ECs1937	phage superinfection exclusion protein	GeneID:917383	ECs1937	0.403	0.585309	-0.002	0.997698	-0.405	0.508644	0.993	0.128623	0.926	0.049197	-0.067	0.89833	phage_region_10
ECs1939	hypothetical protein	GeneID:917660	ECs1939	0.708	0.55411	0.718	0.625145	0.01	0.992025	0.851	0.359794	0.757	0.274065	-0.094	0.907192	phage_region_10
ECs1940	hypothetical protein	GeneID:917587	ECs1940	0.128	0.92786	-0.1	0.954871	-0.227	0.811878	0.652	0.479483	0.925	0.159851	0.273	0.710941	phage_region_10
ECs1941	transcriptional regulator	GeneID:917511	ECs1941	0.83	0.116999	0.512	0.323232	-0.318	0.448755	0.621	0.214109	-0.806	0.02411	-1.427	0.00069	phage_region_10
ECs1942	regulatory protein	GeneID:917782	ECs1942	-0.024	0.973762	-1.078	0.159203	-1.054	0.08413	0.417	0.43857	-1.8	0.001932	-2.217	0.000405	phage_region_10
ECs1943	hypothetical protein	GeneID:917141	ECs1943	-0.474	0.506985	-0.992	0.207138	-0.518	0.437314	0.256	0.663041	-1.497	0.006445	-1.752	0.002733	phage_region_10
ECs1944	hypothetical protein	GeneID:917723	ECs1944	-0.302	0.451093	-1.105	0.016723	-0.802	0.035195	-0.134	0.717432	-2.297	3e-06	-2.162	9e-06	phage_region_10
ECs1945	replication protein	GeneID:917146	ECs1945	-0.803	0.399044	-0.61	0.607504	0.193	0.839983	-0.671	0.425861	-2.354	0.006675	-1.683	0.060974	phage_region_10
ECs1946	hypothetical protein	GeneID:917244	ECs1946	0.072	0.887634	-0.494	0.279318	-0.566	0.097902	-0.182	0.576416	-1.748	8e-06	-1.566	3.9e-05	phage_region_10
ECs1948	hypothetical protein	GeneID:917148	ECs1948	-0.85	0.19108	-0.665	0.361007	0.184	0.778897	0.039	0.938446	-0.925	0.021976	-0.964	0.024213	phage_region_10
ECs1949	hypothetical protein	GeneID:917163	ECs1949	-0.82	0.552972	-0.381	0.854582	0.439	0.730144	0.919	0.561628	-0.21	0.872637	-1.129	0.36891	phage_region_10
ECs1950	hypothetical protein	GeneID:917143	ECs1950	0.21	0.937669	0.293	0.919597	0.083	0.962253	-0.507	0.763942	-0.898	0.454541	-0.391	0.798353	phage_region_10
ECs1951	hypothetical protein	GeneID:917144	ECs1951	0.643	0.67476	-0.112	0.965629	-0.755	0.539851	0.289	0.795959	-1.289	0.153848	-1.578	0.099523	phage_region_10
ECs1952	hypothetical protein	GeneID:917147	ECs1952	-0.821	0.375399	-0.204	0.880471	0.617	0.450928	0.523	0.476319	-1.504	0.026443	-2.026	0.005393	phage_region_10
ECs1953	methyltransferase	GeneID:917152	ECs1953	0.483	0.406695	0.761	0.212395	0.278	0.594731	0.928	0.102263	0.789	0.041932	-0.139	0.759667	phage_region_10
ECs1954	hypothetical protein	GeneID:917149	ECs1954	0.01	0.988828	-0.469	0.527594	-0.479	0.355768	0.629	0.273104	-0.657	0.110958	-1.286	0.005858	phage_region_10
ECs1955	hypothetical protein	GeneID:917150	ECs1955	0.002	0.997472	-0.643	0.36304	-0.645	0.213443	0.492	0.410032	-1.459	0.001848	-1.951	0.000209	phage_region_10
ECs1956	hypothetical protein	GeneID:917151	ECs1956	0.65	0.230451	0.29	0.704333	-0.36	0.420919	0.25	0.479975	-1.005	0.003048	-1.255	0.000689	phage_region_10
ECs1957	hypothetical protein	GeneID:917153	ECs1957	0.579	0.25887	-0.126	0.88059	-0.704	0.100459	0.593	0.23465	-0.481	0.244446	-1.074	0.01527	phage_region_10
ECs1958	antitermination protein	GeneID:917154	ECs1958	0.264	0.521083	0.212	0.69533	-0.052	0.884978	0.084	0.851126	-1.025	0.006325	-1.109	0.005287	phage_region_10
ECs5434	tRNA-Ile	GeneID:917155	ileZ4	0.884	0.385132	-0.524	0.743826	-1.408	0.111795	-0.202	0.808595	-1.711	0.017548	-1.51	0.044722	phage_region_10
ECs5435	tRNA-OTHER	GeneID:917156	tRNA25	1.149	0.25185	-0.278	0.868782	-1.427	0.092576	0.094	0.904214	-1.68	0.014723	-1.774	0.014029	phage_region_10
ECs5436	tRNA-Arg	GeneID:917157	argO4	0.708	0.476709	0.345	0.818951	-0.363	0.673339	0.22	0.818135	-0.07	0.922546	-0.29	0.702432	phage_region_10
ECs1959	hypothetical protein	GeneID:917159	ECs1959	-0.594	0.263975	1.618	0.001818	2.212	6e-05	-0.126	0.788384	-1.644	0.000532	-1.518	0.001596	phage_region_10
ECs1960	hypothetical protein	GeneID:917158	ECs1960	0.418	0.777039	0.252	0.895496	-0.166	0.885555	0.287	0.831414	-0.067	0.946427	-0.354	0.73787	phage_region_10
ECs1961	hypothetical protein	GeneID:917160	ECs1961	-0.093	0.937669	0.444	0.720658	0.538	0.490746	-0.416	0.653925	-0.025	0.970875	0.391	0.606538	phage_region_10
ECs1962	holin	GeneID:917161	ECs1962	0.141	0.901742	0.604	0.555806	0.462	0.513862	-0.16	0.849426	-0.385	0.51613	-0.225	0.753251	phage_region_10
ECs1963	hypothetical protein	GeneID:917164	ECs1963	-0.145	0.889953	0.602	0.511777	0.747	0.240622	0.332	0.647122	-0.991	0.095604	-1.323	0.036415	phage_region_10
ECs1964	endolysin	GeneID:917162	ECs1964	-0.094	0.937669	0.252	0.858899	0.345	0.683411	0.35	0.723655	0.46	0.506612	0.11	0.894793	phage_region_10
ECs1965	antirepressor protein	GeneID:917172	ECs1965	-0.094	0.937669	0.252	0.858899	0.345	0.683411	0.35	0.723655	0.46	0.506612	0.11	0.894793	phage_region_10
ECs1966	endopeptidase	GeneID:917168	ECs1966	-0.094	0.937669	0.252	0.858899	0.345	0.683411	0.35	0.723655	0.46	0.506612	0.11	0.894793	phage_region_10
ECs1967	hypothetical protein	GeneID:917167	ECs1967	-0.094	0.937669	0.252	0.858899	0.345	0.683411	0.35	0.723655	0.46	0.506612	0.11	0.894793	phage_region_10
ECs1968	DNase	GeneID:917166	ECs1968	-0.094	0.937669	0.252	0.858899	0.345	0.683411	0.35	0.723655	0.46	0.506612	0.11	0.894793	phage_region_10
ECs5437	hypothetical protein	GeneID:2693804	ECs5437	-0.094	0.937669	0.252	0.858899	0.345	0.683411	0.35	0.723655	0.46	0.506612	0.11	0.894793	phage_region_10
ECs1970	terminase small subunit	GeneID:917180	ECs1970	-0.094	0.937669	0.252	0.858899	0.345	0.683411	0.35	0.723655	0.46	0.506612	0.11	0.894793	phage_region_10
ECs1971	terminase large subunit	GeneID:917171	ECs1971	-0.094	0.937669	0.252	0.858899	0.345	0.683411	0.35	0.723655	0.46	0.506612	0.11	0.894793	phage_region_10
ECs1972	phage major head protein/prohead protease	GeneID:917173	ECs1972	-0.094	0.937669	0.252	0.858899	0.345	0.683411	0.35	0.723655	0.46	0.506612	0.11	0.894793	phage_region_10
ECs5438	hypothetical protein	GeneID:2693805	ECs5438	-0.094	0.937669	0.252	0.858899	0.345	0.683411	0.35	0.723655	0.46	0.506612	0.11	0.894793	phage_region_10
ECs1974	portal protein	GeneID:917170	ECs1974	-0.724	0.23706	-1.458	0.038966	-0.734	0.22935	-0.403	0.310278	-1.943	5.7e-05	-1.54	0.000777	phage_region_10
ECs1975	hypothetical protein	GeneID:917175	ECs1975	-0.358	0.663946	-0.183	0.870646	0.175	0.808532	-0.789	0.162348	-2.081	0.00046	-1.292	0.023044	phage_region_10
ECs1976	hypothetical protein	GeneID:917174	ECs1976	-1.373	0.226429	0.215	0.88945	1.588	0.089386	-0.145	0.886334	-0.983	0.183772	-0.838	0.304365	phage_region_10
ECs1977	head-tail adaptor	GeneID:917176	ECs1977	1.629	0.399601	1.308	0.596129	-0.321	0.842235	-1.709	0.24101	-1.976	0.070187	-0.267	0.864007	phage_region_10
ECs1978	hypothetical protein	GeneID:917177	ECs1978	-0.799	0.572293	-0.108	0.961578	0.691	0.567716	-0.222	0.848104	-1.799	0.050287	-1.577	0.108007	phage_region_10
ECs1979	hypothetical protein	GeneID:917182	ECs1979	-1.075	0.423351	-0.393	0.845094	0.682	0.57649	1.02	0.269336	-0.937	0.257511	-1.956	0.022561	phage_region_10
ECs1980	major tail protein	GeneID:917178	ECs1980	-1.153	0.11125	1.17	0.022428	2.323	0.000129	-0.646	0.199269	-1.96	0.000288	-1.314	0.011116	phage_region_10
ECs1981	tail assembly chaperon	GeneID:917187	ECs1981	-1.539	0.284198	-1.228	0.45964	0.312	0.833264	1.204	0.367528	-0.769	0.506612	-1.974	0.084263	phage_region_10
ECs1982	hypothetical protein	GeneID:917179	ECs1982	0.139	0.930633	-0.576	0.716731	-0.715	0.470841	0.35	0.791391	1.268	0.138807	0.918	0.318885	phage_region_10
ECs1983	tail length tape measure protein	GeneID:917181	ECs1983	0.897	0.304524	-0.126	0.934434	-1.023	0.159658	-0.165	0.823865	-2.423	0.001723	-2.258	0.004299	phage_region_10
ECs1984	minor tail protein	GeneID:917183	ECs1984	-0.085	0.956577	0.095	0.967425	0.18	0.88425	-0.436	0.768479	0.779	0.417167	1.215	0.245673	phage_region_10
ECs1985	minor tail protein	GeneID:917185	ECs1985	0.424	0.711738	-1.047	0.419536	-1.472	0.110241	-0.44	0.674173	-0.75	0.323982	-0.31	0.73787	phage_region_10
ECs1986	tail assembly protein	GeneID:917188	ECs1986	-0.392	0.766013	-1.214	0.386139	-0.821	0.459897	-0.197	0.8554	-1.656	0.054856	-1.459	0.112233	phage_region_10
ECs1987	tail assembly protein	GeneID:917184	ECs1987	0.145	0.925175	-0.913	0.521765	-1.059	0.285026	0.209	0.851034	0.328	0.665849	0.119	0.894793	phage_region_10
ECs1988	hypothetical protein	GeneID:917186	ECs1988	1.003	0.556581	1.12	0.579859	0.117	0.934425	0.171	0.920613	2.041	0.042424	1.87	0.078458	phage_region_10
ECs1989	copper/zinc-superoxide dismutase	GeneID:917190	ECs1989	-0.747	0.135944	-0.131	0.858899	0.616	0.130015	-0.49	0.229275	-1.586	0.000133	-1.096	0.004349	phage_region_10
ECs1990	host specificity protein	GeneID:917191	ECs1990	0.485	0.307951	0.582	0.269437	0.097	0.817825	-0.266	0.46091	-1.43	0.000176	-1.164	0.001602	phage_region_10
ECs1991	outer membrane protein	GeneID:917206	ECs1991	0.431	0.651517	0.279	0.846357	-0.152	0.85006	0.221	0.756246	0.188	0.713681	-0.033	0.956797	phage_region_10
ECs1992	tail fiber protein	GeneID:917189	ECs1992	0.123	0.93792	-0.785	0.661382	-0.908	0.439015	-0.105	0.93675	4.424	5e-06	4.529	9e-06	phage_region_10
ECs1993	hypothetical protein	GeneID:917192	ECs1993	1.108	0.179124	1.834	0.026199	0.726	0.179899	-0.273	0.718803	0.278	0.572387	0.551	0.318277	phage_region_10
ECs1994	hypothetical protein	GeneID:917198	ECs1994	0.282	0.499652	-0.517	0.27995	-0.799	0.028981	0.796	0.071719	-0.798	0.018228	-1.594	0.000101	phage_region_10
ECs1995	hypothetical protein	GeneID:917193	ECs1995	0	0.999257	-0.098	0.87614	-0.098	0.797784	0.779	0.095553	-0.426	0.205576	-1.205	0.001805	phage_region_10
ECs1996	hypothetical protein	GeneID:917197	ECs1996	0.401	0.222218	-0.388	0.301693	-0.79	0.008963	0.455	0.156054	0.177	0.456944	-0.278	0.25565	phage_region_10
ECs1997	filament protein	GeneID:917194	ECs1997	0.602	0.11125	0.483	0.127446	-0.12	0.676237	0.037	0.925125	-1.96	1e-06	-1.997	0
ECs2000	oxidoreductase	GeneID:917200	ECs2000	-1.152	0.11125	-0.345	0.647695	0.807	0.077846	-1.101	0.102263	-2.139	0.000123	-1.038	0.019081
ECs5439	hypothetical protein	GeneID:2693806	ECs5439	0.014	0.961941	-0.641	0.018559	-0.656	0.005475	0.207	0.449836	-2.174	0	-2.381	0
ECs2001	heat-inducible protein	GeneID:917201	ECs2001	0.593	0.145372	-0.18	0.75459	-0.773	0.02439	0.086	0.83236	-1.519	5.5e-05	-1.604	3.7e-05
ECs2002	D-lactate dehydrogenase	GeneID:917202	ECs2002	-0.289	0.399682	-1.167	0.002215	-0.877	0.004639	-0.09	0.805052	-1.836	2e-06	-1.746	5e-06
ECs2003	hypothetical protein	GeneID:917207	ECs2003	-0.018	0.945302	-0.364	0.090784	-0.347	0.044603	-0.13	0.531853	-1.542	0	-1.412	0
ECs2004	hypothetical protein	GeneID:917199	ECs2004	0.203	0.702418	-0.145	0.853057	-0.348	0.395719	0.35	0.337801	-1.67	0.000129	-2.02	2.4e-05
ECs2005	hypothetical protein	GeneID:917205	ECs2005	0.424	0.413388	-0.034	0.972621	-0.458	0.286627	0.461	0.250557	-1.567	0.000407	-2.027	4.2e-05
ECs2006	BigA-like protein	GeneID:917204	ECs2006	-0.017	0.951693	-0.877	0.001911	-0.859	0.000658	-0.108	0.647233	-1.376	1e-06	-1.268	2e-06
ECs2007	BigB-like protein	GeneID:917203	ECs2007	-0.331	0.179462	-1.689	1.3e-05	-1.358	4.2e-05	-0.213	0.343026	-1.39	1e-06	-1.177	1e-05
ECs2008	oxidoreductase	GeneID:917217	ECs2008	-0.44	0.143632	-0.615	0.043417	-0.175	0.489974	-0.433	0.155491	-2.269	0	-1.836	1e-06
ECs2009	hypothetical protein	GeneID:917209	ECs2009	-0.295	0.289968	-0.707	0.017918	-0.411	0.077315	-0.024	0.938327	-0.564	0.010785	-0.54	0.015671
ECs2010	hypothetical protein	GeneID:917208	ECs2010	0.479	0.545659	0.388	0.711855	-0.092	0.889856	0.664	0.260794	0.551	0.212071	-0.113	0.829643
ECs2011	phosphatidate cytidylyltransferase	GeneID:917213	ECs2011	0.605	0.609077	0.476	0.766344	-0.129	0.893144	0.694	0.353541	1.24	0.024946	0.546	0.320727
ECs2012	hypothetical protein	GeneID:917210	ECs2012	0.234	0.725466	0.25	0.766826	0.016	0.975023	0.447	0.329663	0.451	0.187077	0.004	0.99243
ECs2013	hypothetical protein	GeneID:917211	ECs2013	0.316	0.3766	-0.144	0.791228	-0.46	0.123487	0.245	0.351021	0.144	0.479189	-0.101	0.654261
ECs2014	azoreductase	GeneID:917215	acpD	-0.165	0.568942	-0.261	0.408696	-0.096	0.704789	0.177	0.505412	-1.128	5e-05	-1.304	1.4e-05
ECs2015	ATP-dependent RNA helicase HrpA	GeneID:917214	ECs2015	-0.436	0.11445	-0.099	0.778002	0.337	0.091705	-0.323	0.212719	-1.529	1e-06	-1.207	7e-06
ECs2016	hypothetical protein	GeneID:917212	ECs2016	0.39	0.684088	-0.058	0.970992	-0.448	0.556651	0.66	0.339092	-0.387	0.506612	-1.047	0.079277
ECs2017	hypothetical protein	GeneID:917218	ECs2017	0.719	0.304432	-0.082	0.948689	-0.801	0.171568	0.945	0.153613	0.736	0.127492	-0.209	0.691375
ECs2018	hypothetical protein	GeneID:917221	ECs2018	-0.286	0.58884	0.231	0.731763	0.517	0.207198	0.82	0.111044	-0.08	0.852289	-0.9	0.028239
ECs2019	hypothetical protein	GeneID:917227	ECs2019	-0.391	0.442161	0.28	0.652615	0.67	0.09869	0.438	0.421415	-0.214	0.638306	-0.652	0.152486
ECs2020	hypothetical protein	GeneID:917216	ECs2020	0.116	0.623947	0.325	0.16129	0.208	0.248623	-0.216	0.299651	-1.368	0	-1.152	2e-06
ECs2021	aldehyde dehydrogenase	GeneID:917220	ECs2021	-0.366	0.293928	-1.091	0.005796	-0.725	0.022559	-0.39	0.31084	-2.317	0	-1.927	2e-06
ECs2022	glyceraldehyde 3-phosphate dehydrogenase C	GeneID:917219	ECs2022	-0.368	0.19667	-0.424	0.143453	-0.056	0.825898	-0.708	0.079601	-2.106	0	-1.398	2.1e-05
ECs2023	cytochrome b561	GeneID:917223	ECs2023	0.275	0.289086	-0.715	0.013202	-0.99	0.000389	0.108	0.683502	-0.721	0.0009	-0.829	0.000315
ECs2024	hypothetical protein	GeneID:917225	ECs2024	1.035	0.11125	0.939	0.023974	-0.096	0.788859	0.573	0.168826	-0.458	0.145758	-1.03	0.003799
ECs5440	small toxic polypeptide	GeneID:2693807	ECs5440	1.357	0.190903	0.085	0.966024	-1.272	0.128546	0.408	0.588542	-2.088	0.004065	-2.496	0.001279
ECs2025	hypothetical protein	GeneID:917222	ECs2025	1.659	0.145338	0.46	0.792977	-1.199	0.158234	-0.119	0.900755	-1.001	0.139104	-0.882	0.229668
ECs2026	methyl-accepting chemotaxis protein III	GeneID:917242	ECs2026	0.043	0.897328	0.228	0.417832	0.185	0.375608	0.023	0.933361	-0.61	0.003	-0.633	0.002971
ECs2027	LysR family transcriptional regulator	GeneID:917224	ECs2027	0.099	0.827008	0.306	0.487396	0.208	0.51607	-0.003	0.992956	-1.56	5e-06	-1.557	5e-06
ECs2028	hypothetical protein	GeneID:917226	ECs2028	-0.387	0.319438	0.124	0.837211	0.511	0.111106	-0.836	0.062456	-1.728	1e-05	-0.893	0.003295
ECs2029	glucan biosynthesis protein D	GeneID:917232	mdoD	-0.11	0.582243	-0.505	0.010561	-0.394	0.014012	-0.038	0.855263	-1.556	0	-1.518	0
ECs2030	hypothetical protein	GeneID:917229	ECs2030	0.879	0.390192	0.884	0.459342	0.004	0.995309	0.961	0.174375	0.536	0.319802	-0.425	0.441179
ECs2031	hypothetical protein	GeneID:917228	ECs2031	0.917	0.112157	0.679	0.187357	-0.238	0.600084	0.536	0.367848	-0.281	0.516969	-0.816	0.072891
ECs2032	ribosomal-protein-serine N-acetyltransferase	GeneID:917236	ECs2032	0.595	0.152555	0.249	0.639339	-0.346	0.301576	0.47	0.223851	-1.208	0.000519	-1.678	2.8e-05
ECs2033	hypothetical protein	GeneID:917230	ECs2033	-0.466	0.117799	-1.074	0.001238	-0.608	0.017936	-0.513	0.096803	-2.554	0	-2.041	0
ECs2034	potassium-tellurite ethidium and proflavin transporter	GeneID:917233	ECs2034	0.115	0.724643	-0.089	0.847651	-0.204	0.410568	-0.026	0.925818	-0.931	0.000185	-0.905	0.000335
ECs2035	tellurite resistance protein TehB	GeneID:917250	ECs2035	0.023	0.939411	-0.165	0.583401	-0.188	0.356324	0.289	0.228911	-0.936	8.4e-05	-1.225	6e-06
[truncated: 3,450 more rows]

## Sheet: 2)  1vs0 5h
Locus_tag	Product	GeneID	Names	log2FC - 1vs05h	FDR - 1vs05h	Horizontally Transferred Region
						Phage Region - Plasmid	Pathogenicity Island
ECs0001	thr operon leader peptide	GeneID:913387	thrL	0.549	0.206263
ECs0002	bifunctional aspartokinase I/homoserine dehydrogenase I	GeneID:913388	thrA	-0.852	0.117799
ECs0003	homoserine kinase	GeneID:913390	ECs0003	-0.055	0.909661
ECs0004	threonine synthase	GeneID:913393	ECs0004	-0.504	0.163723
ECs0005	hypothetical protein	GeneID:913394	ECs0005	0.754	0.11125
ECs0006	hypothetical protein	GeneID:913395	ECs0006	-0.736	0.11125
ECs0007	inner membrane transport protein	GeneID:913398	ECs0007	0.34	0.284109
ECs0008	transaldolase B	GeneID:913400	ECs0008	-1.001	0.158392
ECs0009	molybdenum cofactor biosynthesis protein MogA	GeneID:913401	mogA	0.485	0.122101
ECs0010	hypothetical protein	GeneID:913402	ECs0010	0.686	0.126823
ECs0012	hypothetical protein	GeneID:913403	ECs0012	-0.446	0.185966
ECs0013	hypothetical protein	GeneID:913405	ECs0013	-0.268	0.655663
ECs0014	molecular chaperone DnaK	GeneID:913406	dnaK	-0.698	0.117799
ECs0015	molecular chaperone DnaJ	GeneID:913407	ECs0015	-0.384	0.18406
ECs0016	Gef protein	GeneID:913408	ECs0016	1.111	0.11125
ECs0017	pH-dependent sodium/proton antiporter	GeneID:913409	nhaA	0.182	0.587984
ECs0018	transcriptional activator NhaR	GeneID:913410	nhaR	-0.142	0.600842
ECs0019	hypothetical protein	GeneID:913413	ECs0019	0.298	0.588715
ECs0021	hypothetical protein	GeneID:913415	ECs0021	0.381	0.704685
ECs0022	outer membrane usher protein	GeneID:913416	ECs0022	0.54	0.208382
ECs0023	fimbrial chaperone	GeneID:913417	ECs0023	0.355	0.771192
ECs0024	fimbrial protein	GeneID:913418	ECs0024	0.904	0.213615
ECs0025	hypothetical protein	GeneID:913419	ECs0025	0.232	0.67476
ECs0026	30S ribosomal protein S20	GeneID:913420	rpsT	1.055	0.155102
ECs0027	hypothetical protein	GeneID:913422	ECs0027	0.099	0.868922
ECs0028	bifunctional riboflavin kinase/FMN adenylyltransferase	GeneID:913423	ribC	-0.118	0.69241
ECs0029	isoleucyl-tRNA synthetase	GeneID:913425	ileS	-0.851	0.115328
ECs0030	lipoprotein signal peptidase	GeneID:913426	lspA	-0.117	0.63165
ECs0031	FKBP-type peptidyl-prolyl cis-trans isomerase	GeneID:913427	ECs0031	-0.517	0.170982
ECs0032	4-hydroxy-3-methylbut-2-enyl diphosphate reductase	GeneID:913428	ispH	-0.157	0.61348
ECs0033	ribonucleoside hydrolase RihC	GeneID:913429	ECs0033	-0.777	0.113334
ECs0034	4-hydroxy-tetrahydrodipicolinate reductase	GeneID:913430	ECs0034	-0.147	0.485036
ECs0035	carbamoyl phosphate synthase small subunit	GeneID:913431	ECs0035	-0.622	0.179716
ECs0036	carbamoyl phosphate synthase large subunit	GeneID:913432	carB	-0.413	0.319207
ECs5362	hypothetical protein	GeneID:2693794	ECs5362	1.019	0.20209
ECs0037	CaiF family transcriptional regulator	GeneID:913433	ECs0037	1.011	0.11125
ECs0038	carnitine operon protein CaiE	GeneID:913434	ECs0038	-0.189	0.764084
ECs0039	carnitinyl-CoA dehydratase	GeneID:913435	ECs0039	0.237	0.627432
ECs0040	crotonobetaine/carnitine-CoA ligase	GeneID:913437	caiC	-0.183	0.475073
ECs0041	crotonobetainyl-CoA:carnitine CoA-transferase	GeneID:913438	ECs0041	-0.68	0.122039
ECs0042	crotonobetainyl-CoA dehydrogenase	GeneID:913439	ECs0042	0.123	0.626806
ECs0043	L-carnitine/gamma-butyrobetaine antiporter	GeneID:913440	ECs0043	-0.013	0.982412
ECs0044	electron transfer flavoprotein FixA	GeneID:913441	ECs0044	-0.806	0.132426
ECs0045	electron transfer flavoprotein FixB	GeneID:913442	fixB	-0.727	0.127079
ECs0046	oxidoreductase FixC	GeneID:913445	ECs0046	-0.421	0.379806
ECs0047	ferredoxin	GeneID:913446	ECs0047	-0.181	0.914543
ECs0048	transporter	GeneID:913447	ECs0048	0.975	0.299898
ECs0049	glutathione-regulated potassium-efflux system ancillary protein KefF	GeneID:913448	ECs0049	-0.18	0.571137
ECs0050	glutathione-regulated potassium-efflux system protein KefC	GeneID:913449	ECs0050	-0.527	0.133388
ECs0051	dihydrofolate reductase	GeneID:913450	folA	0.654	0.11125
ECs0052	CcdA-like protein	GeneID:913451	ECs0052	0.548	0.13086
ECs0053	CcdB-like protein	GeneID:913452	ECs0053	-0.007	0.978536
ECs0054	diadenosine tetraphosphatase	GeneID:913453	apaH	-0.373	0.183123
ECs0055	ApaG protein	GeneID:913454	apaG	-0.027	0.919393
ECs0056	dimethyladenosine transferase	GeneID:913455	ksgA	-0.131	0.506001
ECs0057	4-hydroxythreonine-4-phosphate dehydrogenase	GeneID:913457	pdxA	-0.806	0.125917
ECs0058	peptidyl-prolyl cis-trans isomerase SurA	GeneID:913458	ECs0058	-0.389	0.156725
ECs0059	organic solvent tolerance protein	GeneID:913459	ECs0059	-0.613	0.123931
ECs0060	Dna-J like membrane chaperone protein	GeneID:913460	djlA	0.391	0.122407
ECs0061	hypothetical protein	GeneID:913461	ECs0061	0.027	0.948043
ECs0062	23S rRNA/tRNA pseudouridine synthase A	GeneID:913462	ECs0062	-0.161	0.596122
ECs0063	ATP-dependent helicase HepA	GeneID:913463	ECs0063	-0.892	0.11125
ECs0064	DNA polymerase II	GeneID:913464	ECs0064	-0.135	0.582939
ECs0065	L-ribulose-5-phosphate 4-epimerase	GeneID:913465	araD	-0.708	0.174206
ECs0066	L-arabinose isomerase	GeneID:913468	ECs0066	-0.719	0.11125
ECs0067	ribulokinase	GeneID:913471	ECs0067	-0.353	0.475276
ECs0068	AraC family transcriptional regulator	GeneID:913473	ECs0068	0.142	0.639348
ECs0069	hypothetical protein	GeneID:913477	ECs0069	0.476	0.181935
ECs0070	thiamine transporter ATP-binding protein	GeneID:913478	thiQ	0.139	0.726509
ECs0071	thiamine transporter membrane protein	GeneID:913479	thiP	0.214	0.572293
ECs0072	thiamine transporter substrate binding subunit	GeneID:913490	tbpA	-0.076	0.851877
ECs0073	hypothetical protein	GeneID:913497	ECs0073	0.135	0.540957
ECs0074	transcriptional regulator SgrR	GeneID:913502	ECs0074	-0.553	0.145338
ECs0075	3-isopropylmalate dehydratase small subunit	GeneID:913503	leuD	-0.137	0.717163
ECs0076	isopropylmalate isomerase large subunit	GeneID:913504	ECs0076	-0.895	0.11125
ECs0077	3-isopropylmalate dehydrogenase	GeneID:913510	ECs0077	-0.783	0.11125
ECs0078	2-isopropylmalate synthase	GeneID:913513	ECs0078	-0.491	0.173672
ECs0079	leu operon leader peptide	GeneID:913517	ECs0079	0.81	0.284198
ECs0080	leucine transcriptional activator	GeneID:913520	leuO	0.595	0.275551
ECs0081	acetolactate synthase 3 catalytic subunit	GeneID:913521	ECs0081	-0.21	0.52904
ECs0082	acetolactate synthase small subunit	GeneID:913523	ilvH	0.124	0.756049
ECs0084	DNA-binding transcriptional regulator FruR	GeneID:913527	ECs0084	-0.091	0.702872
ECs0085	cell division protein MraZ	GeneID:913528	ECs0085	0.456	0.121758
ECs0086	S-adenosyl-methyltransferase MraW	GeneID:913531	mraW	0.514	0.166588
ECs0087	cell division protein FtsL	GeneID:913534	ftsL	0.32	0.378872
ECs0088	hypothetical protein	GeneID:913535	ftsI	1.03	0.11125
ECs0089	UDP-N-acetylmuramoylalanyl-D-glutamate--2, 6-diaminopimelate ligase	GeneID:913536	murE	-0.383	0.114502
ECs0090	UDP-N-acetylmuramoyl-tripeptide--D-alanyl-D- alanine ligase	GeneID:913537	murF	-0.432	0.112157
ECs0091	phospho-N-acetylmuramoyl-pentapeptide- transferase	GeneID:913542	mraY	-0.381	0.116943
ECs0092	UDP-N-acetylmuramoyl-L-alanyl-D-glutamate synthetase	GeneID:913546	murD	-0.054	0.832587
ECs0093	cell division protein FtsW	GeneID:913549	ECs0093	0.274	0.295545
ECs0094	undecaprenyldiphospho-muramoylpentapeptide beta-N- acetylglucosaminyltransferase	GeneID:913552	murG	-0.022	0.934847
ECs0095	UDP-N-acetylmuramate--L-alanine ligase	GeneID:913555	murC	-0.116	0.609478
ECs0096	D-alanine--D-alanine ligase	GeneID:913558	ddl	0.239	0.283407
ECs0097	cell division protein FtsQ	GeneID:913560	ECs0097	0.321	0.154056
ECs0098	cell division protein FtsA	GeneID:913567	ftsA	0.248	0.27255
ECs0099	cell division protein FtsZ	GeneID:913575	ECs0099	-0.679	0.117914
ECs0100	UDP-3-O-[3-hydroxymyristoyl] N-acetylglucosamine deacetylase	GeneID:913579	lpxC	-0.277	0.235455
ECs0101	SecA regulator SecM	GeneID:913588	ECs0101	0.164	0.575152
ECs0102	preprotein translocase subunit SecA	GeneID:913599	secA	-0.497	0.18669
ECs0103	nucleoside triphosphate pyrophosphohydrolase	GeneID:913600	ECs0103	0.253	0.313666
ECs0105	zinc-binding protein	GeneID:913611	ECs0105	0.167	0.545659
ECs0106	hypothetical protein	GeneID:913614	ECs0106	-0.03	0.92719
ECs0107	dephospho-CoA kinase	GeneID:913615	coaE	0.702	0.11125
ECs0108	guanosine 5'-monophosphate oxidoreductase	GeneID:913617	ECs0108	-0.311	0.318047
ECs0110	type IV pilin biogenesis protein	GeneID:913621	ECs0110	0.537	0.250515
ECs0111	hypothetical protein	GeneID:913626	ECs0111	-0.029	0.969295
ECs0112	major pilin subunit	GeneID:913629	ECs0112	0.793	0.454134
ECs5363	hypothetical protein	GeneID:2693812	ECs5363	0.034	0.964607
ECs0113	quinolinate phosphoribosyltransferase	GeneID:913630	ECs0113	0.128	0.580744
ECs0114	N-acetyl-anhydromuranmyl-L-alanine amidase	GeneID:913635	ECs0114	-0.382	0.234633
ECs0115	regulatory protein AmpE	GeneID:913637	ECs0115	-0.026	0.937669
ECs0116	aromatic amino acid transporter	GeneID:913640	ECs0116	0.12	0.648003
ECs0117	transcriptional regulator PdhR	GeneID:913643	pdhR	-0.597	0.133415
ECs0118	pyruvate dehydrogenase subunit E1	GeneID:913657	aceE	-1.589	0.113971
ECs0119	dihydrolipoamide acetyltransferase	GeneID:913659	aceF	-1.513	0.113334
ECs0120	dihydrolipoamide dehydrogenase	GeneID:913660	lpdA	-0.894	0.11445
ECs0121	hypothetical protein	GeneID:913666	ECs0121	-0.294	0.55411
ECs0122	aconitate hydratase B	GeneID:913670	ECs0122	-1.146	0.11125
ECs0123	hypothetical protein	GeneID:913686	ECs0123	0.119	0.712578
ECs0124	S-adenosylmethionine decarboxylase	GeneID:913693	ECs0124	-1.228	0.158187
ECs0125	spermidine synthase	GeneID:913703	ECs0125	-0.465	0.332687
ECs0126	hypothetical protein	GeneID:913704	ECs0126	0.495	0.117331
ECs0127	multicopper oxidase	GeneID:913706	ECs0127	-0.372	0.277878
ECs0128	glucose dehydrogenase	GeneID:913709	ECs0128	-0.164	0.60812
ECs0129	hypoxanthine-guanine phosphoribosyltransferase	GeneID:913711	ECs0129	0.315	0.305467
ECs0130	carbonic anhydrase	GeneID:913712	ECs0130	0.49	0.19881
ECs0131	ABC transporter ATP-binding protein	GeneID:913713	ECs0131	-0.794	0.122101
ECs0132	hypothetical protein	GeneID:913717	ECs0132	-0.711	0.113971
ECs0133	PTS enzyme II B component	GeneID:913720	ECs0133	-0.096	0.721606
ECs0134	hypothetical protein	GeneID:913723	ECs0134	0.301	0.190844
ECs0135	aspartate alpha-decarboxylase	GeneID:913727	ECs0135	0.675	0.117799
ECs0136	hypothetical protein	GeneID:913728	ECs0136	0.347	0.214197
ECs0137	pantoate--beta-alanine ligase	GeneID:913734	panC	-0.411	0.143632
ECs0138	3-methyl-2-oxobutanoate hydroxymethyltransferase	GeneID:913736	panB	-0.182	0.488362
ECs0139	fimbrial protein	GeneID:913739	ECs0139	0.321	0.204215
ECs0140	fimbrial protein	GeneID:913740	ECs0140	-0.447	0.199471
ECs0141	fimbrial protein	GeneID:913742	ECs0141	0.035	0.937669
ECs0142	fimbrial protein	GeneID:913744	ECs0142	-0.108	0.795605
ECs0143	outer membrane usher protein	GeneID:913748	ECs0143	0.269	0.59454
ECs0144	chaperone protein EcpD	GeneID:913756	ECs0144	0.077	0.920428
ECs0145	fimbrial-like protein	GeneID:913761	ECs0145	0.329	0.652545
ECs0146	2-amino-4-hydroxy-6- hydroxymethyldihydropteridine pyrophosphokinase	GeneID:913762	ECs0146	-0.462	0.347353
ECs0147	poly(A) polymerase	GeneID:913763	pcnB	-0.23	0.387437
ECs0148	glutamyl-Q tRNA(Asp) synthetase	GeneID:913766	ECs0148	-0.413	0.125245
ECs0149	RNA polymerase-binding transcription factor	GeneID:913772	dksA	0.649	0.112265
ECs0150	sugar fermentation stimulation protein A	GeneID:913774	ECs0150	0.25	0.272857
ECs0151	2'-5' RNA ligase	GeneID:913775	ECs0151	-0.605	0.114777
ECs0152	ATP-dependent RNA helicase HrpB	GeneID:913779	ECs0152	0.106	0.646011
ECs5364	hypothetical protein	GeneID:2693813	ECs5364	-0.084	0.825848
ECs0153	penicillin-binding protein 1b	GeneID:913781	mrcB	-0.172	0.393889
ECs0154	ferrichrome outer membrane transporter	GeneID:913783	ECs0154	0.413	0.124557
ECs0155	iron-hydroxamate transporter ATP-binding protein	GeneID:913784	ECs0155	0.018	0.969783
ECs0156	iron-hydroxamate transporter substrate-binding subunit	GeneID:913786	ECs0156	0.003	0.992592
ECs0157	iron-hydroxamate transporter permease	GeneID:913787	ECs0157	0.574	0.202896
ECs0158	glutamate-1-semialdehyde aminotransferase	GeneID:913788	ECs0158	-0.411	0.176288
ECs0159	chloride channel protein	GeneID:913789	ECs0159	0.296	0.33271
ECs0160	iron-sulfur cluster insertion protein ErpA	GeneID:913801	ECs0160	0.363	0.243722
ECs0161	hypothetical protein	GeneID:913809	ECs0161	0.165	0.529924
ECs0162	vitamin B12-transporter protein BtuF	GeneID:913812	ECs0162	-0.675	0.112185
ECs0163	5'-methylthioadenosine/S-adenosylhomocysteine nucleosidase	GeneID:913817	ECs0163	0.322	0.225425
ECs0164	deoxyguanosinetriphosphate triphosphohydrolase	GeneID:913819	dgt	-0.075	0.714099
ECs0165	serine endoprotease	GeneID:913821	ECs0165	-0.957	0.117799
ECs0166	carbohydrate diacid transcriptional activator CdaR	GeneID:913826	ECs0166	0.234	0.403893
ECs0167	hypothetical protein	GeneID:913827	ECs0167	0.755	0.11445
ECs0168	2,3,4,5-tetrahydropyridine-2,6-dicarboxylate N-succinyltransferase	GeneID:913832	dapD	0.869	0.11125
ECs0169	PII uridylyl-transferase	GeneID:913839	ECs0169	-0.838	0.112157
ECs0170	methionine aminopeptidase	GeneID:913847	ECs0170	0.614	0.117799
ECs0171	30S ribosomal protein S2	GeneID:913849	rpsB	0.02	0.957397
ECs0172	elongation factor Ts	GeneID:913854	tsf	-0.338	0.349647
ECs0173	uridylate kinase	GeneID:913857	pyrH	-0.819	0.138923
ECs0174	ribosome recycling factor	GeneID:913872	frr	0.447	0.214754
ECs0175	1-deoxy-D-xylulose 5-phosphate reductoisomerase	GeneID:913875	ECs0175	-0.678	0.11125
ECs0176	undecaprenyl pyrophosphate synthase	GeneID:913882	ECs0176	0.305	0.202385
ECs0177	CDP-diglyceride synthase	GeneID:913883	cdsA	-0.097	0.628074
ECs0178	zinc metallopeptidase RseP	GeneID:913885	ECs0178	0.128	0.545882
ECs0179	outer membrane protein assembly factor YaeT	GeneID:913887	ECs0179	-1.023	0.11479
ECs0180	periplasmic chaperone	GeneID:913889	ECs0180	-0.098	0.76698
ECs0181	UDP-3-O-[3-hydroxymyristoyl] glucosamine N-acyltransferase	GeneID:913891	lpxD	-0.891	0.11125
ECs0182	(3R)-hydroxymyristoyl-ACP dehydratase	GeneID:913892	fabZ	-0.138	0.56338
ECs0183	acyl-[acyl-carrier-protein]--UDP-N- acetylglucosamine O-acyltransferase	GeneID:913893	ECs0183	-0.098	0.653381
ECs0184	lipid-A-disaccharide synthase	GeneID:913894	lpxB	0.41	0.117799
ECs0185	ribonuclease HII	GeneID:913902	rnhB	-0.339	0.190036
ECs0186	DNA polymerase III subunit alpha	GeneID:913906	dnaE	0.268	0.274971
ECs0187	acetyl-CoA carboxylase carboxyltransferase subunit alpha	GeneID:913907	ECs0187	0.259	0.356541
ECs0188	lysine decarboxylase 2	GeneID:913910	ECs0188	-0.581	0.112157
ECs0189	hypothetical protein	GeneID:913914	ECs0189	0.149	0.60812
ECs0190	tRNA(Ile)-lysidine synthetase	GeneID:913916	tilS	0.055	0.86656
ECs0191	Rho-binding antiterminator	GeneID:913917	ECs0191	0.185	0.510482
ECs5365	hypothetical protein	GeneID:2693788	ECs5365	0.297	0.219844
ECs0192	hypothetical protein	GeneID:913918	ECs0192	0.337	0.182507
ECs0193	peptidyl-tRNA hydrolase domain-containing protein	GeneID:913932	ECs0193	-0.236	0.336208
ECs0194	lipoprotein involved with copper homeostasis and adhesion	GeneID:913936	ECs0194	0.175	0.444423
ECs0195	hypothetical protein	GeneID:913937	ECs0195	-0.389	0.247261
ECs0196	prolyl-tRNA synthetase	GeneID:913939	ECs0196	-0.652	0.113971
ECs0197	hypothetical protein	GeneID:913945	ECs0197	-0.897	0.11125
ECs0198	outer membrane lipoprotein	GeneID:913950	rcsF	-0.904	0.134171
ECs0199	DL-methionine transporter substrate-binding subunit	GeneID:913959	metQ	-0.389	0.255012
ECs0200	DL-methionine transporter permease	GeneID:913960	ECs0200	-0.846	0.11125
ECs0201	DL-methionine transporter ATP-binding protein	GeneID:913972	metN	-0.658	0.11125
ECs0202	D,D-heptose 1,7-bisphosphate phosphatase	GeneID:913974	ECs0202	0.035	0.902963
ECs5366	16S ribosomal RNA	GeneID:913977	rrsH	1.983	0.182609
ECs5367	tRNA-Ile	GeneID:913984	ileV	-0.094	0.937669
ECs5368	tRNA-Ala	GeneID:913988	alaV	1.222	0.295861
ECs5369	23S ribosomal RNA	GeneID:913990	rrlH	0.494	0.699122
ECs5370	5S ribosomal RNA	GeneID:914016	rrfH	0.042	0.983943
ECs5371	tRNA-Asp	GeneID:914020	aspU	1.728	0.304986
ECs0203	2,5-diketo-D-gluconic acid reductase B	GeneID:914031	dkgB	0.241	0.257067
ECs0204	transcriptional regulator	GeneID:914036	ECs0204	-0.3	0.263975
ECs0205	hypothetical protein	GeneID:914037	ECs0205	0.213	0.401413
ECs0206	biotin synthesis protein	GeneID:914039	ECs0206	-0.048	0.897231
ECs0207	membrane-bound lytic murein transglycosylase D	GeneID:914041	mltD	0.42	0.158829
ECs0208	hydroxyacylglutathione hydrolase	GeneID:914044	ECs0208	-0.093	0.756049
ECs0209	hypothetical protein	GeneID:914047	ECs0209	0.476	0.112157
ECs0210	ribonuclease H	GeneID:914053	rnhA	0.658	0.112157
ECs0211	DNA polymerase III subunit epsilon	GeneID:914056	ECs0211	0.29	0.225632
ECs5372	tRNA-Asp	GeneID:914060	aspV	1.149	0.18706
ECs0212	hypothetical protein	GeneID:914062	ECs0212	0.461	0.795348
ECs0213	hypothetical protein	GeneID:914064	ECs0213	0.923	0.214573
ECs0214	hypothetical protein	GeneID:914067	ECs0214	0.119	0.927266
ECs0216	Hcp-like protein	GeneID:914071	ECs0216	0.403	0.734048
ECs0217	hypothetical protein	GeneID:914077	ECs0217	-0.339	0.653401
ECs0218	IcmF-like protein	GeneID:914079	ECs0218	0.027	0.96348
ECs0220	hypothetical protein	GeneID:914081	ECs0220	-1.238	0.125309
ECs0221	hypothetical protein	GeneID:914084	ECs0221	-0.293	0.693972
ECs0222	hypothetical protein	GeneID:914092	ECs0222	-1.224	0.185177
ECs0223	ATP-dependent Clp proteinase ATP-binding chain	GeneID:914094	ECs0223	-0.64	0.165144
ECs0224	hypothetical protein	GeneID:914096	ECs0224	-0.625	0.16239
ECs0225	hypothetical protein	GeneID:914109	ECs0225	-0.807	0.11445
ECs0226	lipoprotein	GeneID:914114	ECs0226	-1.298	0.11125
ECs0227	hypothetical protein	GeneID:914116	ECs0227	-0.645	0.244042
ECs0228	hypothetical protein	GeneID:914121	ECs0228	-0.375	0.499652
ECs0229	hypothetical protein	GeneID:914124	ECs0229	-0.627	0.219553
ECs0230	hypothetical protein	GeneID:914125	ECs0230	-0.424	0.320622
ECs0231	hypothetical protein	GeneID:914127	ECs0231	-1.094	0.11445
ECs0232	hypothetical protein	GeneID:914129	ECs0232	-0.965	0.135944
ECs0233	hypothetical protein	GeneID:914131	ECs0233	-0.51	0.22278
ECs0234	hypothetical protein	GeneID:914133	ECs0234	0.057	0.874295
ECs0235	hypothetical protein	GeneID:914159	ECs0235	0.207	0.889866
ECs0236	protein VgrG	GeneID:914167	ECs0236	-0.496	0.259713
ECs0237	RhsG core protein with extension	GeneID:914169	ECs0237	0.586	0.124786
ECs0238	hypothetical protein	GeneID:914172	ECs0238	-0.212	0.693022
ECs0239	hypothetical protein	GeneID:914174	ECs0239	0.109	0.870353
ECs0240	hypothetical protein	GeneID:914178	ECs0240	0.316	0.725466
ECs0241	H repeat-containing protein	GeneID:914217	ECs0241	0.003	0.992592
ECs0242	Rhs core protein	GeneID:914218	ECs0242	0.585	0.180978
ECs0243	hypothetical protein	GeneID:914228	ECs0243	1.381	0.156726
ECs0244	hypothetical protein	GeneID:914250	ECs0244	0.72	0.187084
ECs0245	H repeat-containing protein	GeneID:914277	ECs0245	0.369	0.339923
ECs0246	hypothetical protein	GeneID:914330	ECs0246	0.618	0.125917
ECs0247	C-lysozyme inhibitor	GeneID:914333	ECs0247	0.601	0.162151
ECs0248	acyl-CoA dehydrogenase	GeneID:914334	fadE	0.232	0.649807
ECs0249	phosphoheptose isomerase	GeneID:914335	gmhA	0.434	0.152106
ECs0250	amidotransferase	GeneID:914337	ECs0250	-0.388	0.165399
ECs0251	hypothetical protein	GeneID:914338	ECs0251	0.427	0.161286
ECs0252	hypothetical protein	GeneID:914339	ECs0252	0.345	0.356116
ECs0253	protein DinJ	GeneID:914340	ECs0253	0.933	0.11125
ECs0254	lipoprotein	GeneID:914343	ECs0254	0.354	0.50353
ECs0255	hypothetical protein	GeneID:914344	ECs0255	0.093	0.777039
ECs0257	FhiA protein	GeneID:914346	ECs0257	1.035	0.11125
ECs0256	hypothetical protein	GeneID:914347	ECs0256	0.292	0.765297
ECs0258	DNA polymerase IV	GeneID:914349	ECs0258	-0.055	0.886383
ECs0259	antitoxin of the YafO-YafN toxin-antitoxin system	GeneID:914352	ECs0259	0.465	0.255012
ECs0260	toxin YafO	GeneID:914353	ECs0260	0.579	0.133388
ECs0261	hypothetical protein	GeneID:914355	ECs0261	0.471	0.256446
ECs0262	hypothetical protein	GeneID:914358	ECs0262	0.656	0.434761
ECs0263	peptide chain release factor-like protein	GeneID:914361	prfH	0.957	0.242153
ECs0264	hypothetical protein	GeneID:914362	ECs0264	-0.665	0.159526
ECs0265	xanthine-guanine phosphoribosyltransferase	GeneID:914363	ECs0265	-0.339	0.182006
ECs0266	fermentation/respiration switch protein	GeneID:914364	frsA	-0.4	0.114849
ECs0267	DNA-binding transcriptional regulator Crl	GeneID:914365	ECs0267	0.455	0.138116
ECs0268	outer membrane phosphoporin protein E	GeneID:914366	ECs0268	0.46	0.243722
ECs0269	gamma-glutamyl kinase	GeneID:914367	ECs0269	-0.62	0.141607
ECs0270	gamma-glutamyl phosphate reductase	GeneID:914368	proA	-0.602	0.11445
ECs5373	tRNA-Thr	GeneID:914369	thrW	1.896	0.11445
ECs0271	integrase	GeneID:914370	ECs0271	0.272	0.19684	phage_region_1
ECs0272	transcription antitermination protein	GeneID:914371	ECs0272	0.944	0.246046	phage_region_1
ECs0273	hypothetical protein	GeneID:914372	ECs0273	0.42	0.3086	phage_region_1
ECs0274	hypothetical protein	GeneID:914373	ECs0274	0.898	0.11125	phage_region_1
ECs0275	Cro	GeneID:914374	ECs0275	1.533	0.114502	phage_region_1
ECs0276	hypothetical protein	GeneID:914375	ECs0276	1.402	0.117799	phage_region_1
ECs0280	tail fiber protein	GeneID:914379	ECs0280	0.188	0.768175	phage_region_1
ECs0281	hypothetical protein	GeneID:914380	ECs0281	0.075	0.850775	phage_region_1
ECs0282	hypothetical protein	GeneID:914381	ECs0282	0.881	0.11125	phage_region_1
ECs0283	tail fiber protein	GeneID:914382	ECs0283	0.238	0.640797	phage_region_1
ECs0284	DNA-invertase	GeneID:914383	ECs0284	-0.006	0.992592	phage_region_1
ECs0285	hypothetical protein	GeneID:914384	ECs0285	0.351	0.447014	phage_region_1
ECs0287	transcriptional regulator	GeneID:914386	ECs0287	0.268	0.535405	phage_region_1
ECs0288	hypothetical protein	GeneID:914387	ECs0288	0.913	0.299191	phage_region_1
ECs0289	integrase	GeneID:914388	ECs0289	0.077	0.804491	phage_region_2
ECs0290	hypothetical protein	GeneID:914389	ECs0290	0.348	0.302554	phage_region_2
ECs0291	hypothetical protein	GeneID:914390	ECs0291	0.119	0.925694	phage_region_2
ECs0292	hypothetical protein	GeneID:914391	ECs0292	1.24	0.298469	phage_region_2
ECs0293	hypothetical protein	GeneID:914392	ECs0293	1.242	0.383448	phage_region_2
ECs0294	hypothetical protein	GeneID:914393	ECs0294	0.509	0.829441	phage_region_2
ECs0295	hypothetical protein	GeneID:914394	ECs0295	1.14	0.395824	phage_region_2
ECs0296	Ogr family transcription activator	GeneID:914395	ECs0296	0.108	0.773521	phage_region_2
ECs0297	polarity suppression protein	GeneID:914396	ECs0297	-0.148	0.754401	phage_region_2
ECs0298	head size determination protein	GeneID:914397	ECs0298	0.01	0.983943	phage_region_2
ECs5374	hypothetical protein	GeneID:2693817	ECs5374	2.109	0.132555	phage_region_2
ECs0299	DNA binding protein	GeneID:914398	ECs0299	0.207	0.827008	phage_region_2
ECs0300	CI repressor	GeneID:914399	ECs0300	0.718	0.138287	phage_region_2
ECs0301	hypothetical protein	GeneID:914400	ECs0301	-1.38	0.123037	phage_region_2
ECs0302	Cnr-like protein	GeneID:914401	ECs0302	-0.574	0.274912	phage_region_2
ECs0303	DNA primase	GeneID:914402	ECs0303	-0.416	0.142324	phage_region_2
ECs0304	hypothetical protein	GeneID:914403	ECs0304	0.516	0.442343	phage_region_2
ECs0305	hypothetical protein	GeneID:914404	ECs0305	-0.492	0.11125
ECs0306	oxidoreductase	GeneID:914405	ECs0306	0.129	0.850775
ECs0307	hypothetical protein	GeneID:914406	ECs0307	-0.619	0.402847
ECs0309	transcriptional regulator	GeneID:914408	ECs0309	-0.247	0.49707
ECs0310	hypothetical protein	GeneID:914409	ECs0310	0.011	0.977997
ECs0311	transporter	GeneID:914410	ECs0311	0.797	0.279208
ECs0313	hypothetical protein	GeneID:914412	ECs0313	-0.305	0.711073
ECs0314	hypothetical protein	GeneID:914413	ECs0314	-0.142	0.826112
ECs0315	hypothetical protein	GeneID:914414	ECs0315	-0.328	0.713065
ECs0316	xanthine dehydrogenase iron-sulfur-binding subunit	GeneID:914415	ECs0316	0.011	0.986483
ECs0317	hypothetical protein	GeneID:914416	ECs0317	0.087	0.783871
ECs0318	ferredoxin	GeneID:914417	ECs0318	0.8	0.11125
ECs0319	hypothetical protein	GeneID:914418	ECs0319	0.258	0.423351
ECs0320	receptor	GeneID:914419	ECs0320	-0.305	0.235212
ECs0321	hypothetical protein	GeneID:914420	ECs0321	0.345	0.42441
ECs0322	hypothetical protein	GeneID:914421	ECs0322	-0.549	0.18706
ECs0323	hypothetical protein	GeneID:914422	ECs0323	0.069	0.916584
ECs0324	regulator	GeneID:914423	ECs0324	0.615	0.212349
ECs0326	hypothetical protein	GeneID:914425	ECs0326	0.399	0.437656
ECs5375	50S ribosomal protein L36	GeneID:2693818	rpmJ	0.939	0.185804
ECs0327	50S ribosomal protein L31 type B	GeneID:914426	rpmE2	0.979	0.11125
ECs0328	hypothetical protein	GeneID:914427	ECs0328	0.333	0.655912
ECs0329	hypothetical protein	GeneID:914428	ECs0329	-0.96	0.267182
ECs0330	hypothetical protein	GeneID:914429	ECs0330	0.089	0.895754
ECs0331	NADH-dependent flavin oxidoreductase	GeneID:914430	ECs0331	-0.141	0.857283
ECs0332	hypothetical protein	GeneID:914431	ECs0332	0.128	0.657355
ECs0333	transcriptional regulator	GeneID:914432	ECs0333	0.096	0.73006
ECs0334	hypothetical protein	GeneID:914433	ECs0334	0.907	0.11125
ECs0335	oxidoreductase	GeneID:914434	ECs0335	0.186	0.718176
ECs0336	invasin	GeneID:914435	ECs0336	0.137	0.668814
ECs0337	transcriptional regulator	GeneID:914436	ECs0337	-0.054	0.8648
ECs0338	reductase	GeneID:914437	ECs0338	0.218	0.367657
ECs0340	hypothetical protein	GeneID:914438	ECs0340	-0.095	0.870353
ECs0341	hypothetical protein	GeneID:914440	ECs0341	0.277	0.676206
ECs0342	pyridine nucleotide-disulfide oxidoreductase	GeneID:914441	ECs0342	-0.712	0.11125
ECs0343	AraC family transcriptional regulator	GeneID:914442	ECs0343	0.55	0.144735
ECs0344	dehydrogenase subunit	GeneID:914443	ECs0344	-0.358	0.366349
ECs0345	hypothetical protein	GeneID:914444	ECs0345	-1.07	0.11125
ECs0346	hypothetical protein	GeneID:914446	ECs0346	-0.892	0.11125
ECs0347	hypothetical protein	GeneID:914447	ECs0347	-0.16	0.924897
ECs0348	hypothetical protein	GeneID:914448	ECs0348	0.904	0.326491
ECs0349	hypothetical protein	GeneID:914449	ECs0349	1.102	0.337899
ECs0350	adhesin	GeneID:914451	ECs0350	-0.401	0.476709
ECs0351	hypothetical protein	GeneID:914452	ECs0351	-1.035	0.221834
ECs0352	hypothetical protein	GeneID:914453	ECs0352	0.224	0.791373
ECs0353	hypothetical protein	GeneID:914454	ECs0353	1.69	0.213615
ECs5376	hypothetical protein	GeneID:2693819	ECs5376	0.396	0.840327
ECs0357	choline dehydrogenase	GeneID:914458	ECs0357	0.214	0.756049
ECs0358	betaine aldehyde dehydrogenase	GeneID:914459	ECs0358	0.191	0.761694
ECs0359	transcriptional regulator BetI	GeneID:914460	ECs0359	0.232	0.752759
ECs0360	choline transport protein BetT	GeneID:914461	ECs0360	0.553	0.126616
ECs0362	AidA-I adhesin-like protein	GeneID:914463	ECs0362	0.106	0.628247
ECs0363	hypothetical protein	GeneID:914464	ECs0363	0.151	0.599785
ECs0366	hypothetical protein	GeneID:914467	ECs0366	0.552	0.50353
ECs0367	transcription factor	GeneID:914468	ECs0367	0.485	0.289037
ECs0368	hypothetical protein	GeneID:914469	ECs0368	0.427	0.612125
ECs0369	oxidoreductase subunit	GeneID:914470	ECs0369	0.643	0.343784
ECs0370	hypothetical protein	GeneID:914471	ECs0370	0.035	0.963553
NA	NA	GeneID:914472	ECs0371	0.729	0.533631
ECs0372	carbamate kinase	GeneID:914473	ECs0372	-0.058	0.951693
ECs0373	deaminase	GeneID:914474	ECs0373	0.169	0.633649
ECs5377	hypothetical protein	GeneID:2693814	ECs5377	0.89	0.12482
ECs0374	sugar-binding protein	GeneID:914475	ECs0374	0.541	0.112157
ECs0375	ABC transporter ATP-binding protein	GeneID:914476	ECs0375	0.027	0.965573
ECs0376	ABC transporter ATP-binding protein	GeneID:914477	ECs0376	-0.434	0.275551
ECs0377	ABC transporter permease	GeneID:914478	ECs0377	-0.175	0.725466
ECs0378	ABC transporter permease	GeneID:914479	ECs0378	0.526	0.186562
ECs0379	oxidoreductase	GeneID:914480	ECs0379	-0.419	0.11445
ECs0380	hypothetical protein	GeneID:914481	ECs0380	0.819	0.267134
ECs0382	cytochrome subunit of dehydrogenase	GeneID:914484	ECs0382	0.714	0.11125
ECs0383	hypothetical protein	GeneID:914485	ECs0383	0.567	0.248274
ECs0384	regulator for prp operon	GeneID:914486	ECs0384	0.334	0.591538
ECs0385	2-methylisocitrate lyase	GeneID:914487	prpB	0.423	0.908327
ECs0386	2-methylcitrate synthase	GeneID:914488	ECs0386	0.817	0.765599
ECs0387	2-methylcitrate dehydratase	GeneID:914489	prpD	-0.099	0.963319
ECs0388	propionyl-CoA synthetase	GeneID:914490	prpE	0.423	0.800947
ECs0389	cytosine permease	GeneID:914491	codB	-0.047	0.937669
ECs0390	cytosine deaminase	GeneID:914492	ECs0390	-0.556	0.112157
ECs0391	DNA-binding transcriptional regulator CynR	GeneID:914493	ECs0391	-0.332	0.404717
ECs0392	carbonic anhydrase	GeneID:914494	ECs0392	0	0.999832
ECs0393	cyanate hydratase	GeneID:914495	ECs0393	-0.117	0.871231
ECs0394	cyanate transporter	GeneID:914496	cynX	0.241	0.790438
ECs0395	galactoside O-acetyltransferase	GeneID:914497	lacA	0.83	0.11125
ECs0396	galactoside permease	GeneID:914498	lacY	0.239	0.740183
ECs0397	beta-D-galactosidase	GeneID:914499	lacZ	-0.372	0.631369
ECs0398	lac repressor	GeneID:914500	lacI	0.646	0.289088
ECs0399	transcriptional regulator	GeneID:914501	ECs0399	0.112	0.848118
ECs0400	hypothetical protein	GeneID:914502	ECs0400	-0.36	0.242307
ECs0401	MhpR family transcriptional regulator	GeneID:914503	ECs0401	-0.029	0.951693
ECs0402	3-(3-hydroxy-phenyl)propionate/3-hydroxycinnamic acid hydroxylase	GeneID:914504	mhpA	0.334	0.705957
ECs0403	2,3-dihydroxyphenylpropionate/2, 3-dihydroxicinnamic acid 1,2-dioxygenase	GeneID:914505	mhpB	0.352	0.75261
ECs0404	2-hydroxy-6-ketonona-2,4-dienedioic acid hydrolase	GeneID:914506	ECs0404	0.009	0.991287
ECs0405	2-keto-4-pentenoate hydratase	GeneID:914507	mhpD	0.096	0.936783
ECs0406	acetaldehyde dehydrogenase	GeneID:914508	ECs0406	0.119	0.889953
ECs0407	4-hydroxy-2-oxovalerate aldolase	GeneID:914509	ECs0407	0.201	0.818932
ECs0408	3-(3-hydroxy-phenyl)propionate transporter MhpT	GeneID:914510	ECs0408	0.256	0.773521
ECs0409	nucleoprotein/polynucleotide-associated enzyme	GeneID:914511	ECs0409	0.539	0.115841
ECs0410	esterase	GeneID:914512	ECs0410	-0.374	0.259984
ECs0411	alcohol dehydrogenase	GeneID:914513	ECs0411	-0.463	0.176121
ECs0412	regulator protein FrmR	GeneID:914514	ECs0412	-0.57	0.11445
ECs0413	ferric transporter ATP-binding protein	GeneID:914515	fbpC	-0.478	0.315636
ECs0414	ferric transport system permease	GeneID:914516	ECs0414	-0.629	0.192402
ECs0415	periplasmic-iron-binding protein	GeneID:914517	ECs0415	-0.196	0.523777
ECs0416	regulatory protein	GeneID:914518	ECs0416	0.137	0.703558
ECs0417	sensor histidine protein kinase	GeneID:914519	ECs0417	0.084	0.82118
ECs0418	transcriptional regulator	GeneID:914520	ECs0418	-0.442	0.228976
ECs0419	taurine transporter substrate binding subunit	GeneID:914521	tauA	1.386	0.172002
ECs0420	taurine transporter ATP-binding protein	GeneID:914522	tauB	-0.008	0.990397
ECs0421	taurine transporter subunit	GeneID:914523	ECs0421	1.155	0.182006
ECs0422	taurine dioxygenase	GeneID:914524	tauD	-0.146	0.818932
ECs0423	delta-aminolevulinic acid dehydratase	GeneID:914525	ECs0423	0.08	0.737238
ECs0424	flagellin structural protein	GeneID:914526	ECs0424	0.274	0.354124
ECs0425	DNA-binding transcriptional regulator	GeneID:914527	ECs0425	0.878	0.139352
ECs0426	beta-lactam binding protein AmpH	GeneID:914528	ECs0426	-0.159	0.546616
ECs0427	transporter	GeneID:914529	ECs0427	0.174	0.459144
ECs0428	hypothetical protein	GeneID:914530	ECs0428	0.051	0.840327
ECs0429	hypothetical protein	GeneID:914531	ECs0429	0.809	0.186692
ECs0430	hypothetical protein	GeneID:914532	ECs0430	0.962	0.11125
ECs0431	D-alanyl-alanine synthetase A	GeneID:914533	ddl	-0.649	0.139352
ECs0432	hypothetical protein	GeneID:914534	ECs0432	0.774	0.11125
ECs0433	alkaline phosphatase	GeneID:914535	ECs0433	0.458	0.112157
ECs0434	hypothetical protein	GeneID:914536	psiF	0.904	0.11125
ECs0435	diguanylate cyclase AdrA	GeneID:914537	adrA	0.713	0.296205
ECs0437	pyrroline-5-carboxylate reductase	GeneID:914538	proC	0.052	0.862318
ECs0436	hypothetical protein	GeneID:914539	ECs0436	0.335	0.162828
ECs0438	shikimate kinase	GeneID:914540	aroL	0.149	0.452876
ECs0439	hypothetical protein	GeneID:914541	ECs0439	0.368	0.204788
ECs0440	hypothetical protein	GeneID:914542	ECs0440	-0.389	0.13773
ECs0441	hypothetical protein	GeneID:914543	ECs0441	0.866	0.11125
ECs0442	hypothetical protein	GeneID:914544	ECs0442	0.217	0.726509
ECs0443	hypothetical protein	GeneID:914545	ECs0443	0.69	0.115879
ECs0445	recombination associated protein	GeneID:914546	rdgC	-0.669	0.11125
ECs0444	fructokinase	GeneID:914547	ECs0444	-0.35	0.402632
ECs0446	MFS transport protein AraJ	GeneID:914548	araJ	0.22	0.556794
ECs0447	exonuclease SbcC	GeneID:914549	ECs0447	-0.672	0.11125
ECs0448	exonuclease SbcD	GeneID:914550	ECs0448	-0.855	0.11125
ECs0449	transcriptional regulator PhoB	GeneID:914551	ECs0449	-0.129	0.604599
ECs0450	phosphate regulon sensor protein	GeneID:914552	phoR	0.384	0.171348
ECs0451	branched-chain amino acid ABC transporter substrate-binding protein	GeneID:914553	ECs0451	0.05	0.866573
ECs0452	permease	GeneID:914554	proY	-0.248	0.230284
ECs0453	maltodextrin glucosidase	GeneID:914555	ECs0453	-0.48	0.112157
ECs0454	hypothetical protein	GeneID:914556	ECs0454	0.181	0.622488
ECs0455	ACP phosphodiesterase	GeneID:914557	ECs0455	-0.079	0.804956
ECs0456	S-adenosylmethionine--tRNA ribosyltransferase-isomerase	GeneID:914558	queA	-0.016	0.964663
ECs0457	queuine tRNA-ribosyltransferase	GeneID:914559	tgt	0.018	0.967963
ECs0458	preprotein translocase subunit YajC	GeneID:914560	yajC	0.64	0.11125
ECs0459	preprotein translocase subunit SecD	GeneID:914561	secD	-0.569	0.154742
ECs0460	preprotein translocase subunit SecF	GeneID:914562	secF	-0.253	0.258847
ECs0461	hypothetical protein	GeneID:914563	ECs0461	0.161	0.669295
ECs0462	hypothetical protein	GeneID:914564	ECs0462	0.328	0.406695
ECs0463	hypothetical protein	GeneID:914565	ECs0463	0.652	0.117799
ECs0464	nucleoside-specific channel-forming protein Tsx	GeneID:914566	ECs0464	-0.106	0.814055
ECs0465	hypothetical protein	GeneID:914567	ECs0465	0.377	0.283033
ECs0466	transcriptional regulator NrdR	GeneID:914568	nrdR	-1.028	0.11125
ECs0467	bifunctional diaminohydroxyphosphoribosylaminopyrimidine deaminase/5-amino-6-(5-phosphoribosylamino)uracil reductase	GeneID:914569	ribD	-0.72	0.133415
ECs0468	6,7-dimethyl-8-ribityllumazine synthase	GeneID:914570	ribH	-0.499	0.336401
ECs0469	transcription antitermination protein NusB	GeneID:914571	nusB	-0.584	0.181167
ECs0470	thiamine monophosphate kinase	GeneID:914572	ECs0470	-0.745	0.11125
ECs0471	phosphatidylglycerophosphatase A	GeneID:914573	ECs0471	0.166	0.634406
ECs0472	hypothetical protein	GeneID:914574	ECs0472	0.286	0.671082
ECs0473	NAD(P)H-dependent xylose reductase	GeneID:914575	ECs0473	-0.341	0.193999
ECs0474	1-deoxy-D-xylulose-5-phosphate synthase	GeneID:914576	ECs0474	-0.02	0.937669
ECs0475	geranyltranstransferase	GeneID:914577	ECs0475	-0.636	0.11125
ECs0476	exodeoxyribonuclease VII small subunit	GeneID:914578	ECs0476	-0.117	0.655039
ECs0477	thiamine biosynthesis protein ThiI	GeneID:914579	ECs0477	-0.62	0.134865
ECs0478	DJ-1 family protein	GeneID:914580	ECs0478	0.441	0.142583
ECs0479	2-dehydropantoate 2-reductase	GeneID:914581	ECs0479	-0.062	0.760738
ECs0480	nucleotide-binding protein	GeneID:914582	ECs0480	0.433	0.125917
ECs0481	transporter	GeneID:914583	ECs0481	0.066	0.821035
ECs0482	protoheme IX farnesyltransferase	GeneID:914584	ECs0482	0.621	0.145574
ECs0483	cytochrome o ubiquinol oxidase subunit IV	GeneID:914585	ECs0483	-0.393	0.489984
ECs0484	cytochrome o ubiquinol oxidase subunit III	GeneID:914586	ECs0484	-0.806	0.239447
ECs0485	cytochrome o ubiquinol oxidase subunit I	GeneID:914587	ECs0485	-1.363	0.133415
ECs0486	cytochrome o ubiquinol oxidase subunit II	GeneID:914588	ECs0486	-0.952	0.236273
ECs0487	muropeptide transporter	GeneID:914589	ampG	-0.531	0.11125
ECs0488	hypothetical protein	GeneID:914590	ECs0488	-0.006	0.986654
ECs0489	transcriptional regulator BolA	GeneID:914591	ECs0489	0.79	0.11125
ECs0490	trigger factor	GeneID:914592	tig	-0.154	0.632229
ECs0491	ATP-dependent Clp protease proteolytic subunit	GeneID:914593	clpP	-0.722	0.112157
ECs0492	ATP-dependent protease ATP-binding protein ClpX	GeneID:914594	clpX	-0.442	0.135705
ECs0493	DNA-binding ATP-dependent protease La	GeneID:914595	ECs0493	-0.588	0.11125
ECs0494	transcriptional regulator HU subunit beta	GeneID:914596	ECs0494	-0.886	0.192402
ECs0495	peptidyl-prolyl cis-trans isomerase	GeneID:914597	ECs0495	-0.643	0.112157
ECs0496	hypothetical protein	GeneID:914598	ECs0496	-0.099	0.774641
ECs0497	hypothetical protein	GeneID:914599	ECs0497	0.299	0.555174
ECs0498	7-cyano-7-deazaguanine synthase QueC	GeneID:914600	ECs0498	-0.039	0.891589
ECs0499	hypothetical protein	GeneID:914601	ECs0499	-0.013	0.97217
ECs0500	hypothetical protein	GeneID:914602	ECs0500	-0.15	0.557474
ECs0501	LRP-like transcriptional regulator	GeneID:914603	ECs0501	0.009	0.976613
ECs0502	multidrug transporter membrane\ATP-binding components	GeneID:914604	ECs0502	0.203	0.475276
ECs0503	multidrug transporter membrane\ATP-binding components	GeneID:914605	ECs0503	0.557	0.122449
ECs0504	nitrogen regulatory protein P-II 2	GeneID:914607	ECs0504	-0.089	0.857386
ECs0505	ammonium transporter	GeneID:914608	ECs0505	-0.567	0.147423
ECs0506	acyl-CoA thioesterase II	GeneID:914609	ECs0506	0.236	0.424749
ECs0507	glycoprotein/polysaccharide metabolism	GeneID:914610	ECs0507	0.657	0.12482
ECs0508	hypothetical protein	GeneID:914611	ECs0508	-0.102	0.715612
ECs5378	4.5S RNA	GeneID:914612	ffs	2.154	0.131839
ECs0509	hypothetical protein	GeneID:914613	ECs0509	0.697	0.220828
ECs0510	hypothetical protein	GeneID:914614	ECs0510	-0.07	0.763237
ECs0511	hypothetical protein	GeneID:914615	ECs0511	-0.38	0.480863
ECs0512	maltose O-acetyltransferase	GeneID:914616	ECs0512	0.21	0.475276
ECs0513	hemolysin expression-modulating protein	GeneID:914617	ECs0513	0.647	0.112157
ECs0514	hypothetical protein	GeneID:914618	ECs0514	0.653	0.11125
ECs0515	acridine efflux pump	GeneID:914619	ECs0515	-0.853	0.11125
ECs0516	acridine efflux pump	GeneID:914620	ECs0516	-0.31	0.187163
ECs0517	AcrR family transcriptional regulator	GeneID:914621	ECs0517	0.865	0.119997
ECs0518	potassium efflux protein KefA	GeneID:914622	ECs0518	0.085	0.750076
ECs0519	hypothetical protein	GeneID:914623	ECs0519	-0.039	0.924028
ECs0520	primosomal replication protein N''	GeneID:914624	ECs0520	-0.492	0.11445
ECs0521	hypothetical protein	GeneID:914625	ECs0521	-0.273	0.650192
ECs0522	adenine phosphoribosyltransferase	GeneID:914626	ECs0522	-0.183	0.591538
ECs0523	DNA polymerase III subunits gamma and tau	GeneID:914627	ECs0523	0.236	0.346215
ECs0524	hypothetical protein	GeneID:914628	ECs0524	-0.237	0.476926
ECs0525	recombination protein RecR	GeneID:914629	recR	-0.477	0.117763
ECs0526	heat shock protein 90	GeneID:914630	ECs0526	-0.762	0.112157
ECs0527	adenylate kinase	GeneID:914631	adk	0.596	0.124878
ECs0528	ferrochelatase	GeneID:914632	hemH	-0.071	0.81859
ECs0529	acetylesterase	GeneID:914633	ECs0529	0.603	0.141088
ECs0530	inosine-guanosine kinase	GeneID:914634	ECs0530	-0.263	0.319798
ECs0531	cation:proton antiport protein	GeneID:914635	ECs0531	0.349	0.137878
ECs0532	fosmidomycin resistance protein	GeneID:914636	ECs0532	-0.489	0.16909
ECs0533	bifunctional UDP-sugar hydrolase/5'-nucleotidase periplasmic	GeneID:914637	ushA	-0.636	0.135944
ECs0534	hypothetical protein	GeneID:914638	ECs0534	0.751	0.11125
ECs0535	ligase	GeneID:914639	ECs0535	-0.032	0.937669
ECs0536	hypothetical protein	GeneID:914640	ECs0536	0.44	0.139352
ECs0537	copper exporting ATPase	GeneID:914641	copA	0.543	0.172922
ECs0538	glutaminase	GeneID:914642	ECs0538	-0.195	0.402346
ECs0539	amino acid/amine transport protein	GeneID:914643	ECs0539	-0.265	0.315636
ECs0540	outer membrane transport protein	GeneID:914644	ECs0540	0.573	0.11445		EPAI1
ECs0541	hypothetical protein	GeneID:914888	ECs0541	-0.241	0.273944		EPAI1
ECs0542	hypothetical protein	GeneID:914929	ECs0542	0.363	0.31584		EPAI1
ECs0543	ABC transporter ATP-binding protein	GeneID:915052	ECs0543	0.269	0.615943		EPAI1
ECs0544	membrane fusion protein of a transport system	GeneID:915176	ECs0544	0.208	0.523777		EPAI1
ECs0545	DNA-binding transcriptional regulator CueR	GeneID:915192	ECs0545	0.117	0.779534		EPAI1
ECs0546	lipoprotein	GeneID:915251	ECs0546	-0.452	0.548082
ECs0548	adhesin	GeneID:915314	ECs0548	-1.568	0.11125
ECs0549	hypothetical protein	GeneID:915335	ECs0549	0.805	0.11125
ECs0551	hypothetical protein	GeneID:915339	ECs0551	-0.115	0.750076
ECs0552	protease	GeneID:915340	ECs0552	-0.16	0.586191
ECs0553	ABC transporter ATP-binding protein	GeneID:915342	ECs0553	0.033	0.919626
ECs0554	metal resistance protein	GeneID:915343	ECs0554	0.09	0.717163
ECs0555	thioredoxin-like protein	GeneID:915346	ECs0555	-0.566	0.11445
ECs0556	short chain dehydrogenase	GeneID:915348	ECs0556	-0.842	0.11125
ECs0558	multifunctional acyl-CoA thioesterase I/protease I/lysophospholipase L1	GeneID:915350	ECs0558	-0.77	0.187645
ECs0557	ABC transporter ATP-binding protein	GeneID:915351	ECs0557	-0.18	0.631647
ECs0559	oxidoreductase	GeneID:915353	ECs0559	-0.117	0.787334
ECs0560	protein RhsD	GeneID:915354	ECs0560	0.243	0.653401
ECs0561	hypothetical protein	GeneID:915355	ECs0561	0.849	0.185966
ECs0563	hypothetical protein	GeneID:915360	ECs0563	0.097	0.728614
ECs0564	tRNA 2-selenouridine synthase	GeneID:915481	ECs0564	0.078	0.745049
ECs0565	AllS family transcriptional regulator	GeneID:915486	ECs0565	0.048	0.931569
ECs0566	ureidoglycolate hydrolase	GeneID:915530	ECs0566	0.449	0.407593
ECs0567	DNA-binding transcriptional repressor AllR	GeneID:915706	ECs0567	0.719	0.126033
ECs0568	glyoxylate carboligase	GeneID:915770	ECs0568	-0.062	0.95616
ECs0569	hydroxypyruvate isomerase	GeneID:915783	ECs0569	0.354	0.864308
ECs0570	2-hydroxy-3-oxopropionate reductase	GeneID:915794	ECs0570	-0.438	0.781896
ECs0571	hypothetical protein	GeneID:915825	ECs0571	-0.593	0.750685
ECs0572	allantoin permease	GeneID:915888	ECs0572	0.208	0.873947
ECs0575	purine permease YbbY	GeneID:916089	ECs0575	-0.295	0.499652
ECs0576	glycerate kinase	GeneID:916187	ECs0576	-0.119	0.842647
ECs0577	hypothetical protein	GeneID:916390	ECs0577	-0.023	0.948618
ECs0578	allantoate amidohydrolase	GeneID:916571	ECs0578	-0.549	0.325398
ECs0579	ureidoglycolate dehydrogenase	GeneID:916572	ECs0579	-0.461	0.455246
ECs0580	acyl-CoA synthetase FdrA	GeneID:916573	ECs0580	0.471	0.555174
ECs0581	hypothetical protein	GeneID:916600	ECs0581	0.68	0.378696
ECs0582	carboxylase	GeneID:916659	ECs0582	0.18	0.856659
ECs0583	carbamate kinase	GeneID:916781	ECs0583	-0.087	0.909375
ECs0584	5-(carboxyamino)imidazole ribonucleotide synthase	GeneID:916809	ECs0584	-0.576	0.11125
ECs0585	5-(carboxyamino)imidazole ribonucleotide mutase	GeneID:916940	ECs0585	-0.61	0.11125
ECs0586	UDP-2,3-diacylglucosamine hydrolase	GeneID:916941	ECs0586	0.071	0.854664
ECs0587	peptidyl-prolyl cis-trans isomerase B	GeneID:916942	ECs0587	0.586	0.173215
ECs0588	cysteinyl-tRNA synthetase	GeneID:916943	cysS	-0.106	0.737238
ECs0589	hypothetical protein	GeneID:916944	ECs0589	0.186	0.770755
ECs0590	hypothetical protein	GeneID:916945	ECs0590	-0.055	0.885779
ECs0591	bifunctional 5,10-methylene-tetrahydrofolate dehydrogenase/ 5,10-methylene-tetrahydrofolate cyclohydrolase	GeneID:916946	ECs0591	-0.939	0.11125
ECs0592	fimbrial-like protein	GeneID:916947	ECs0592	0.266	0.611722
ECs0593	chaperone	GeneID:916948	ECs0593	0.515	0.508435
ECs0594	outer membrane protein	GeneID:916950	ECs0594	0.578	0.382905
ECs0595	protein SfmH	GeneID:916951	ECs0595	0.802	0.209672
ECs0596	fimbrial protein	GeneID:916953	ECs0596	0.549	0.521879
ECs0597	transcriptional regulator FimZ	GeneID:916954	ECs0597	0.531	0.362905
ECs5379	tRNA-Arg	GeneID:916955	argU	1.132	0.286066
ECs0598	EnvY	GeneID:916956	ECs0598	-0.328	0.620592
ECs0599	hypothetical protein	GeneID:916957	ECs0599	0.402	0.188334
ECs0600	bacteriophage N4 receptor, outer membrane subunit	GeneID:916958	ECs0600	-0.479	0.188334
ECs0601	bacteriophage N4 adsorption protein B	GeneID:916959	nfrB	0.072	0.77485
ECs0602	H repeat-containing protein	GeneID:916960	ECs0602	0.03	0.938253
ECs5380	hypothetical protein	GeneID:2693790	ECs5380	0.55	0.423351
ECs0603	Rhs core protein	GeneID:916961	ECs0603	0.325	0.214573
ECs0604	hypothetical protein	GeneID:916962	ECs0604	0.26	0.662435
ECs0605	Rhs core protein with extension	GeneID:916963	ECs0605	0.569	0.11125
ECs0606	hypothetical protein	GeneID:916964	ECs0606	-0.618	0.562731
ECs0607	hypothetical protein	GeneID:916965	ECs0607	0.056	0.943128
ECs0608	sensor kinase CusS	GeneID:916966	ECs0608	-0.036	0.931152
ECs0609	CusR family transcriptional regulator	GeneID:916967	ECs0609	0.443	0.171713
ECs0610	copper/silver efflux system outer membrane protein CusC	GeneID:916968	ECs0610	-0.015	0.985294
ECs0611	copper-binding protein	GeneID:916969	ECs0611	0.091	0.925845
ECs0612	copper/silver efflux system membrane fusion protein CusB	GeneID:916970	ECs0612	0.138	0.844862
ECs0613	inner membrane component for iron transport	GeneID:916972	ECs0613	0.445	0.385212
ECs0614	phenylalanine transporter	GeneID:916973	ECs0614	-0.036	0.921647
ECs0615	transport	GeneID:916974	ECs0615	-0.095	0.79678
ECs0616	dihydropteridine reductase	GeneID:916975	ECs0616	0.53	0.11445
ECs0617	hypothetical protein	GeneID:916976	ECs0617	0.204	0.447526
ECs0618	hypothetical protein	GeneID:916977	ECs0618	0.27	0.400511
ECs0619	carboxylate-amine ligase	GeneID:916978	ECs0619	-0.443	0.125005
ECs0620	hypothetical protein	GeneID:916979	ECs0620	1.029	0.129224
ECs0621	hypothetical protein	GeneID:916980	ECs0621	1.272	0.11125
ECs0622	phosphopantetheinyltransferase component of enterobactin synthase multienzyme complex	GeneID:916981	ECs0622	0.503	0.317825
ECs0623	outer membrane receptor FepA	GeneID:916982	ECs0623	0.129	0.698626
ECs0624	enterobactin/ferric enterobactin esterase	GeneID:916983	ECs0624	0.819	0.173215
ECs5381	hypothetical protein	GeneID:2693791	ECs5381	0.737	0.400687
ECs0625	enterobactin synthase subunit F	GeneID:916984	entF	0.322	0.418954
ECs0626	ferric enterobactin transport protein FepE	GeneID:916985	ECs0626	0.531	0.30021
ECs0627	iron-enterobactin transporter ATP-binding protein	GeneID:916986	ECs0627	0.007	0.987668
ECs0628	iron-enterobactin transporter permease	GeneID:916987	ECs0628	0.833	0.378855
ECs0629	iron-enterobactin transporter membrane protein	GeneID:916988	ECs0629	0.621	0.404717
ECs0630	enterobactin exporter EntS	GeneID:916989	ECs0630	0.871	0.220462
ECs0631	iron-enterobactin transporter periplasmic binding protein	GeneID:916990	ECs0631	0.605	0.133388
ECs0632	isochorismate synthase	GeneID:916991	ECs0632	0.42	0.590645
ECs0633	2,3-dihydroxybenzoate-AMP ligase	GeneID:916992	entE	0.83	0.34061
ECs0634	2,3-dihydro-2,3-dihydroxybenzoate synthetase	GeneID:916993	ECs0634	0.52	0.612199
ECs0635	2,3-dihydro-2,3-dihydroxybenzoate dehydrogenase	GeneID:916994	ECs0635	0.076	0.945302
ECs0636	hypothetical protein	GeneID:916995	ECs0636	0.35	0.584616
ECs0637	carbon starvation protein	GeneID:916996	ECs0637	0.518	0.112157
ECs5382	hypothetical protein	GeneID:2693792	ECs5382	0.457	0.466109
ECs0638	hypothetical protein	GeneID:916997	ECs0638	-0.226	0.656912
ECs0639	aminotransferase	GeneID:916998	ECs0639	-0.037	0.944057
ECs0640	hypothetical protein	GeneID:916999	ECs0640	-0.193	0.498991
ECs0641	hypothetical protein	GeneID:917000	ECs0641	-0.485	0.140371
ECs0642	LysR family transcriptional regulator	GeneID:917001	ECs0642	0.311	0.588881
ECs0643	disulfide isomerase/thiol-disulfide oxidase	GeneID:917002	dsbG	-0.281	0.274971
ECs0644	alkyl hydroperoxide reductase	GeneID:917003	ECs0644	-0.112	0.745817
ECs0645	alkyl hydroperoxide reductase	GeneID:917004	ECs0645	-0.561	0.112157
ECs0646	hypothetical protein	GeneID:917005	ECs0646	0.16	0.555174
ECs0647	oxidoreductase	GeneID:917006	ECs0647	-0.102	0.862327
ECs5383	hypothetical protein	GeneID:2693760	ECs5383	-0.063	0.951719
ECs0648	hypothetical protein	GeneID:917007	ECs0648	0.216	0.773521
ECs0649	nucleoside diphosphate kinase regulator	GeneID:917008	ECs0649	0.715	0.11125
ECs0650	ribonuclease I	GeneID:917009	ECs0650	-0.121	0.542925
ECs0651	hypothetical protein	GeneID:917010	ECs0651	-0.051	0.92563
ECs0652	2-(5''-triphosphoribosyl)-3'-dephosphocoenzyme-A synthase	GeneID:917011	citG	0.054	0.948594
ECs0653	2-(5''-triphosphoribosyl)-3'-dephosphocoenzyme-A synthase	GeneID:917013	citX	1.024	0.112157
ECs0654	citrate lyase subunit alpha	GeneID:917014	ECs0654	-0.809	0.182507
ECs0655	citrate lyase subunit beta	GeneID:917015	ECs0655	-1.315	0.112157
ECs0656	citrate lyase subunit gamma	GeneID:917016	ECs0656	-0.921	0.223641
ECs0657	[citrate (pro-3S)-lyase] ligase	GeneID:917017	ECs0657	-0.31	0.606658
ECs0658	sensor-type protein	GeneID:917018	ECs0658	0.139	0.641933
ECs0659	two-component response regulator DpiA	GeneID:917019	dpiA	-0.386	0.143073
ECs0660	C4-dicarboxylate transporter DcuC	GeneID:917020	dcuC	-0.556	0.207861
ECs0661	palmitoyl transferase	GeneID:917021	pagP	-0.105	0.699045
ECs0662	cold shock protein CspE	GeneID:917022	cspE	0.911	0.143407
ECs0663	camphor resistance protein CrcB	GeneID:917023	ccrB	0.143	0.606287
ECs0664	amidase	GeneID:917024	ECs0664	-0.322	0.330904
ECs0665	twin arginine translocase E	GeneID:917025	tatE	0.615	0.173672
ECs0666	lipoyl synthase	GeneID:917026	ECs0666	-0.08	0.840327
ECs0667	DNA-binding transcriptional regulator	GeneID:917027	ECs0667	-0.29	0.374203
ECs0668	lipoate-protein ligase B	GeneID:917028	lipB	0.204	0.57231
ECs0669	hypothetical protein	GeneID:917029	ECs0669	0.603	0.17059
ECs0670	D-alanyl-D-alanine carboxypeptidase	GeneID:917030	ECs0670	-0.482	0.267182
ECs0671	rare lipoprotein A	GeneID:917032	ECs0671	-0.668	0.135944
ECs0672	cell wall shape-determining protein	GeneID:917033	ECs0672	-0.171	0.5498
ECs0673	penicillin-binding protein 2	GeneID:917034	ECs0673	0.413	0.212082
ECs0674	23S rRNA (pseudouridine(1915)-N(3))-methyltransferase RlmH	GeneID:917035	ECs0674	-0.261	0.322148
ECs0675	hypothetical protein	GeneID:917036	ECs0675	0.197	0.476709
ECs0676	PhpB	GeneID:917037	ECs0676	-0.051	0.868922
ECs0677	nicotinic acid mononucleotide adenylyltransferase	GeneID:917038	nadD	-0.625	0.11125
ECs0678	DNA polymerase III subunit delta	GeneID:917039	holA	-0.793	0.11125
ECs0679	LPS-assembly lipoprotein RlpB	GeneID:917040	ECs0679	0.063	0.829441
ECs0680	leucyl-tRNA synthetase	GeneID:917041	leuS	-1.118	0.11125
ECs0681	hypothetical protein	GeneID:917042	ECs0681	0.073	0.776961
ECs0682	hypothetical protein	GeneID:917043	ECs0682	0.397	0.181935
ECs0683	hypothetical protein	GeneID:917044	ECs0683	-0.073	0.936783
ECs0684	hypothetical protein	GeneID:917045	ECs0684	-0.137	0.75664
ECs0685	hypothetical protein	GeneID:917046	ECs0685	0.815	0.27162
ECs0686	tRNA ligase	GeneID:917047	ECs0686	0.212	0.684509
ECs0689	molecular chaperone DnaK	GeneID:917050	ECs0689	-0.102	0.824148
ECs0690	ribonucleoside hydrolase 1	GeneID:917051	rihA	-0.397	0.335824
ECs0691	glutamate/aspartate ABC transporter ATP-binding protein	GeneID:917052	ECs0691	-0.36	0.154376
ECs0692	glutamate/aspartate transport system permease	GeneID:917053	ECs0692	-0.605	0.112663
ECs0693	glutamate/aspartate transport system permease	GeneID:917054	ECs0693	-0.204	0.339923
ECs0694	glutamate and aspartate transporter subunit	GeneID:917055	ECs0694	-0.079	0.773521
ECs0695	apolipoprotein N-acyltransferase	GeneID:917056	lnt	-0.239	0.21206
ECs0696	transporter	GeneID:917057	ECs0696	-0.878	0.112157
ECs0697	metalloprotease	GeneID:917058	ECs0697	-0.901	0.11125
ECs0698	ATP-binding protein in pho regulon	GeneID:917059	ECs0698	-0.81	0.112157
ECs0699	(dimethylallyl)adenosine tRNA methylthiotransferase	GeneID:917060	ECs0699	-0.161	0.528903
ECs0700	2-octaprenyl-3-methyl-6-methoxy-1,4-benzoquinol hydroxylase	GeneID:917062	ubiF	-0.156	0.62831
ECs5384	tRNA-Gln	GeneID:917064	glnX	1.075	0.18406
ECs5385	tRNA-Gln	GeneID:917065	glnV	1.122	0.11125
ECs5386	tRNA-Met	GeneID:917066	metU	1.127	0.11125
ECs5387	tRNA-Gln	GeneID:917068	glnW	1.167	0.112157
ECs5388	tRNA-Gln	GeneID:917070	glnU	1.191	0.117799
ECs5389	tRNA-Leu	GeneID:917071	leuW	1.261	0.112157
ECs5390	tRNA-Met	GeneID:917072	metT	0.751	0.346762
ECs0704	asparagine synthetase B	GeneID:917073	asnB	-0.981	0.117799
ECs0705	UMP phosphatase	GeneID:917074	ECs0705	-0.38	0.117799
ECs0706	transcriptional repressor of N-acetylglucosamine operon	GeneID:917075	ECs0706	-0.911	0.11125
ECs0707	N-acetylglucosamine-6-phosphate deacetylase	GeneID:917076	nagA	-0.753	0.112157
ECs0708	glucosamine-6-phosphate deaminase	GeneID:917077	nagB	-1.126	0.11125
ECs0709	PTS system N-acetyl glucosamine specific transporter subunit IIABC	GeneID:917078	ECs0709	-0.461	0.137994
ECs0710	glutaminyl-tRNA synthetase	GeneID:917079	ECs0710	-0.999	0.11125
ECs0713	hypothetical protein	GeneID:917082	ECs0713	-0.519	0.508103
ECs0714	ferric uptake regulator	GeneID:917083	fur	0.597	0.128195
ECs0715	flavodoxin FldA	GeneID:917084	ECs0715	0.403	0.261436
ECs0716	LexA regulated protein	GeneID:917085	ECs0716	-1.031	0.11125
ECs0717	hypothetical protein	GeneID:917086	ECs0717	-0.589	0.11125
ECs0718	replication initiation regulator SeqA	GeneID:917087	ECs0718	-0.49	0.204788
ECs0719	phosphoglucomutase	GeneID:917088	ECs0719	-1.053	0.117799
ECs0720	putrescine transporter	GeneID:917089	potE	-0.981	0.11125
ECs0721	ornithine decarboxylase	GeneID:917090	ECs0721	-1.623	0.11125
ECs0722	KdpE family transcriptional regulator	GeneID:917091	ECs0722	-0.212	0.489866
ECs0723	sensor protein KdpD	GeneID:917092	ECs0723	0.14	0.702368
ECs0724	potassium-transporting ATPase subunit C	GeneID:917093	ECs0724	0.55	0.358886
ECs0725	potassium-transporting ATPase subunit B	GeneID:917094	ECs0725	0.205	0.69059
ECs0726	potassium-transporting ATPase subunit A	GeneID:917095	ECs0726	-0.426	0.422007
ECs0727	potassium-transporting ATPase subunit F	GeneID:917096	kdpF	1.048	0.416437
ECs0728	hypothetical protein	GeneID:917097	ECs0728	1.097	0.132813
ECs0729	protein RhsC	GeneID:917098	ECs0729	0.129	0.67476
ECs0730	hypothetical protein	GeneID:917099	ECs0730	0.374	0.467634
ECs0731	H repeat-containing protein	GeneID:917100	ECs0731	0.584	0.322148
ECs0732	hypothetical protein	GeneID:917101	ECs0732	-0.665	0.16239
ECs0733	deoxyribodipyrimidine photolyase	GeneID:917102	ECs0733	-0.671	0.11125
ECs0734	transporter	GeneID:917103	ECs0734	0.193	0.568788
ECs0735	hydrolase-oxidase	GeneID:917104	ECs0735	-0.217	0.442343
ECs0736	carboxylase	GeneID:917105	ECs0736	-0.625	0.12482
ECs0737	carboxylase	GeneID:917106	ECs0737	-0.899	0.112157
ECs0738	LamB/YcsF family protein	GeneID:917107	ECs0738	-0.098	0.669295
ECs0739	endonuclease VIII	GeneID:917108	ECs0739	-0.182	0.474611
ECs0740	transporter	GeneID:917109	ECs0740	0.61	0.124178
ECs0741	hypothetical protein	GeneID:917110	ECs0741	0.668	0.243722
ECs0742	chaperone	GeneID:917111	ECs0742	0.662	0.285885
ECs0743	hypothetical protein	GeneID:917476	ECs0743	0.266	0.565102
ECs0744	fimbrial-like protein	GeneID:917475	ECs0744	1.131	0.121624
ECs0745	type II citrate synthase	GeneID:917477	gltA	-0.65	0.127079
ECs0746	succinate dehydrogenase cytochrome b556 large membrane subunit	GeneID:917493	sdhC	-0.816	0.269794
ECs0747	succinate dehydrogenase cytochrome b556 small membrane subunit	GeneID:917478	sdhD	-1.291	0.164318
ECs0748	succinate dehydrogenase flavoprotein subunit	GeneID:917480	sdhA	-0.958	0.121049
ECs0749	succinate dehydrogenase iron-sulfur subunit	GeneID:917482	sdhB	-1.039	0.12482
ECs0750	hypothetical protein	GeneID:917483	ECs0750	0.254	0.705957
ECs0751	2-oxoglutarate dehydrogenase subunit E1	GeneID:917481	sucA	-0.594	0.183053
ECs0752	dihydrolipoamide succinyltransferase	GeneID:917484	ECs0752	-1.03	0.112157
ECs0753	succinyl-CoA synthetase subunit beta	GeneID:917490	sucC	-1.265	0.114502
ECs0754	succinyl-CoA synthetase subunit alpha	GeneID:917489	ECs0754	-0.574	0.205664
ECs0755	transcriptional regulator	GeneID:917485	ECs0755	0.07	0.925845
ECs0756	cob(I)yrinic acid a,c-diamide adenosyltransferase	GeneID:917486	ECs0756	-0.207	0.76676
ECs0757	fumarate hydratase	GeneID:917487	ECs0757	-0.996	0.117799
ECs0758	transporter	GeneID:917488	ECs0758	-1.562	0.127226
ECs0759	hypothetical protein	GeneID:917499	ECs0759	0.664	0.405203
ECs0760	hypothetical protein	GeneID:917494	ECs0760	-0.551	0.315034
ECs0761	3-methylaspartate ammonia-lyase	GeneID:917491	ECs0761	-0.728	0.121758
ECs0762	glutamate mutase E	GeneID:917492	ECs0762	-0.622	0.325398
ECs0763	glutamate mutase L	GeneID:917495	ECs0763	0.507	0.57009
ECs0764	methylaspartate mutase subunit S	GeneID:917503	ECs0764	0.393	0.725466
ECs0766	hypothetical protein	GeneID:917498	ECs0766	0.346	0.845276
ECs0767	hypothetical protein	GeneID:917497	ECs0767	0.576	0.385758
ECs0768	cytochrome d terminal oxidase polypeptide subunit I	GeneID:917512	ECs0768	-1.293	0.126616
ECs0769	cytochrome d terminal oxidase polypeptide subunit II	GeneID:917500	ECs0769	-1.884	0.121624
ECs5391	hypothetical protein	GeneID:2693749	ECs5391	-1.238	0.138597
ECs0770	hypothetical protein	GeneID:917502	ECs0770	-1.389	0.11125
ECs0771	acyl-CoA thioester hydrolase YbgC	GeneID:917501	ECs0771	0.372	0.251833
ECs0772	colicin uptake protein TolQ	GeneID:917505	ECs0772	-0.331	0.260696
ECs0773	colicin uptake protein TolR	GeneID:917504	ECs0773	-0.176	0.35906
ECs0774	cell envelope integrity inner membrane protein TolA	GeneID:917507	tolA	0.056	0.834066
ECs0775	translocation protein TolB	GeneID:917506	tolB	-0.246	0.362619
ECs0776	peptidoglycan-associated outer membrane lipoprotein	GeneID:917510	ECs0776	0.116	0.695461
ECs0777	tol-pal system protein YbgF	GeneID:917508	ECs0777	-0.565	0.121758
ECs5392	tRNA-Lys	GeneID:917509	lysT	1.179	0.11125
ECs5393	tRNA-Val	GeneID:917519	valT	1.223	0.112157
ECs5394	tRNA-Lys	GeneID:917522	lysW	1.197	0.11125
ECs5395	tRNA-Val	GeneID:917524	valZ	1.155	0.112157
ECs5396	tRNA-Lys	GeneID:917513	lysY	1.183	0.11125
ECs5397	tRNA-Lys	GeneID:917514	lysZ	1.125	0.127534
ECs0778	quinolinate synthetase	GeneID:917516	ECs0778	-0.185	0.455152
ECs0779	protein PnuC	GeneID:917520	ECs0779	-0.042	0.883594
ECs0780	zinc transporter ZitB	GeneID:917515	ECs0780	-0.519	0.144735
ECs0781	homeobox protein	GeneID:917518	ECs0781	0.655	0.11125
ECs0782	phospho-2-dehydro-3-deoxyheptonate aldolase	GeneID:917531	ECs0782	-0.005	0.979999
ECs0783	2,3-bisphosphoglycerate-dependent phosphoglycerate mutase	GeneID:917517	gpmA	-0.442	0.117799
ECs0784	aldose 1-epimerase	GeneID:917521	galM	-0.271	0.315196
ECs0785	galactokinase	GeneID:917523	ECs0785	-0.443	0.313661
ECs0786	galactose-1-phosphate uridylyltransferase	GeneID:917530	ECs0786	-1.677	0.11125
ECs0787	UDP-galactose-4-epimerase	GeneID:917525	ECs0787	-1.23	0.11125
ECs0788	molybdenum transport ATP-binding protein ModF	GeneID:917552	ECs0788	-0.521	0.112157
ECs0789	ModE family transcriptional regulator	GeneID:917526	ECs0789	-0.016	0.948043
ECs0790	hypothetical protein	GeneID:917527	ECs0790	1.129	0.11445
ECs0791	molybdate transporter periplasmic protein	GeneID:917528	modA	0.352	0.112157
ECs0792	molybdate ABC transporter permease	GeneID:917529	modB	0.276	0.442343
ECs0793	molybdate transporter ATP-binding protein	GeneID:917533	modC	0.053	0.850775
ECs0794	phosphotransferase	GeneID:917532	ECs0794	-1.239	0.112157
ECs0795	6-phosphogluconolactonase	GeneID:917534	ECs0795	-0.889	0.112562
ECs0796	LysR family transcriptional regulator	GeneID:917536	ECs0796	-0.149	0.771192
ECs0797	hypothetical protein	GeneID:917538	ECs0797	0.813	0.456207
ECs0798	membrane pump protein	GeneID:917537	ECs0798	1.258	0.154244
ECs0799	hypothetical protein	GeneID:917535	ECs0799	-0.033	0.940123
ECs0800	pectinesterase	GeneID:917540	ECs0800	-0.331	0.151812
ECs0801	excisionase	GeneID:917539	ECs0801	0.691	0.214573	phage_region_3
ECs0802	hypothetical protein	GeneID:917541	ECs0802	0.914	0.434937	phage_region_3
ECs0804	hypothetical protein	GeneID:917548	ECs0804	0.602	0.303489	phage_region_3
ECs0805	hypothetical protein	GeneID:917542	ECs0805	0.298	0.798714	phage_region_3
ECs0806	hypothetical protein	GeneID:917543	ECs0806	1.141	0.112185	phage_region_3
ECs0807	hypothetical protein	GeneID:917546	ECs0807	-0.389	0.633542	phage_region_3
ECs0808	hypothetical protein	GeneID:917547	ECs0808	0.065	0.965022	phage_region_3
ECs0809	exonuclease	GeneID:917544	ECs0809	-0.033	0.970462	phage_region_3
ECs5398	hypothetical protein	GeneID:2693773	ECs5398	-0.542	0.61348	phage_region_3
ECs0810	protein NinE	GeneID:917551	ECs0810	1.182	0.399601	phage_region_3
ECs0811	protein NinF	GeneID:917550	ECs0811	-0.094	0.954372	phage_region_3
ECs0812	protein NinG	GeneID:917549	ECs0812	1.034	0.431986	phage_region_3
ECs0813	serine/threonin protein phosphatase	GeneID:917554	ECs0813	0.405	0.73814	phage_region_3
ECs0814	outer membrane protein	GeneID:917556	ECs0814	-0.521	0.431311	phage_region_3
ECs0815	anti-termination protein	GeneID:917555	ECs0815	0.422	0.210207	phage_region_3
ECs0816	hypothetical protein	GeneID:917576	ECs0816	0.697	0.395463	phage_region_3
ECs0818	holin	GeneID:917559	ECs0818	0.753	0.218511	phage_region_3
ECs0819	endolysin	GeneID:917557	ECs0819	-0.071	0.919757	phage_region_3
ECs0820	endopeptidase	GeneID:917558	ECs0820	0.478	0.373019	phage_region_3
ECs0822	hypothetical protein	GeneID:917574	ECs0822	0.724	0.580394	phage_region_3
ECs0823	hypothetical protein	GeneID:917563	ECs0823	0.621	0.678475	phage_region_3
ECs0824	hypothetical protein	GeneID:917565	ECs0824	-0.827	0.236273	phage_region_3
ECs0825	terminase large subunit	GeneID:917567	ECs0825	-0.037	0.957361	phage_region_3
ECs0826	hypothetical protein	GeneID:917601	ECs0826	-0.417	0.821374	phage_region_3
ECs0827	portal protein	GeneID:917561	ECs0827	0.359	0.55865	phage_region_3
ECs0828	hypothetical protein	GeneID:917564	ECs0828	-0.252	0.917031	phage_region_3
ECs0829	protease/scaffold protein	GeneID:917566	ECs0829	0.446	0.192158	phage_region_3
ECs0830	hypothetical protein	GeneID:917568	ECs0830	-0.798	0.535696	phage_region_3
ECs0831	hypothetical protein	GeneID:917570	ECs0831	-0.87	0.222058	phage_region_3
ECs0832	minor tail protein	GeneID:917569	ECs0832	-0.046	0.948043	phage_region_3
ECs0833	minor tail protein	GeneID:917571	ECs0833	-1.521	0.11125	phage_region_3
ECs0834	major tail protein	GeneID:917575	ECs0834	-0.293	0.372391	phage_region_3
ECs0835	minor tail protein	GeneID:917572	ECs0835	-0.086	0.945302	phage_region_3
ECs0836	minor tail protein	GeneID:917581	ECs0836	-0.029	0.979358	phage_region_3
ECs0837	tail length tape measure protein	GeneID:917573	ECs0837	-0.103	0.806139	phage_region_3
ECs0838	minor tail protein	GeneID:917577	ECs0838	0.113	0.92786	phage_region_3
ECs0839	minor tail protein	GeneID:917583	ECs0839	-0.217	0.696325	phage_region_3
ECs0840	tail assembly protein	GeneID:917579	ECs0840	0.98	0.333791	phage_region_3
ECs0841	tail assembly protein	GeneID:917580	ECs0841	0.171	0.88303	phage_region_3
ECs0842	host specificity protein	GeneID:917578	ECs0842	0.613	0.117963	phage_region_3
ECs0843	outer membrane protein	GeneID:917582	ECs0843	0.142	0.855341	phage_region_3
ECs0844	tail fiber protein	GeneID:917584	ECs0844	0.312	0.669295	phage_region_3
ECs0845	hypothetical protein	GeneID:917586	ECs0845	0.442	0.223689	phage_region_3
ECs0846	hypothetical protein	GeneID:917585	ECs0846	0.158	0.771216	phage_region_3
ECs0847	hypothetical protein	GeneID:917594	ECs0847	-0.017	0.96643	phage_region_3
ECs0848	hypothetical protein	GeneID:917591	ECs0848	0.613	0.254103	phage_region_3
ECs0849	hypothetical protein	GeneID:917597	ECs0849	0.388	0.463976	phage_region_3
ECs0850	hypothetical protein	GeneID:917593	ECs0850	0.463	0.158187	phage_region_3
ECs0851	kinase inhibitor protein	GeneID:917596	ECs0851	0.744	0.158623
ECs0852	adenosylmethionine--8-amino-7-oxononanoate aminotransferase BioA	GeneID:917588	ECs0852	0.392	0.507691
ECs0853	biotin synthase	GeneID:917589	ECs0853	-0.196	0.773065
ECs0854	8-amino-7-oxononanoate synthase	GeneID:917598	ECs0854	0.088	0.93445
ECs0855	biotin biosynthesis protein BioC	GeneID:917590	ECs0855	0.333	0.608505
ECs0856	dithiobiotin synthetase	GeneID:917592	bioD	0.256	0.657355
ECs0857	excinuclease ABC subunit B	GeneID:917595	ECs0857	-0.564	0.114777
ECs0858	structural protein	GeneID:917602	ECs0858	0.286	0.263975
ECs0859	molybdenum cofactor biosynthesis protein A	GeneID:917600	moaA	0.36	0.265387
ECs0860	molybdenum cofactor biosynthesis protein B	GeneID:917603	ECs0860	-0.24	0.523012
ECs0861	molybdenum cofactor biosynthesis protein MoaC	GeneID:917613	moaC	-0.414	0.29169
ECs0862	molybdopterin synthase small subunit	GeneID:917604	moaD	-0.416	0.194308
ECs0863	molybdopterin guanine dinucleotide biosynthesis protein MoaE	GeneID:917599	moaE	-0.445	0.247261
ECs0864	hypothetical protein	GeneID:917612	ECs0864	0.299	0.395741
ECs0865	hypothetical protein	GeneID:917605	ECs0865	0.762	0.119359
ECs0866	hypothetical protein	GeneID:917606	ECs0866	-0.082	0.891589
ECs0867	cardiolipin synthase 2	GeneID:917609	ECs0867	-0.444	0.289814
ECs0868	hypothetical protein	GeneID:917610	ECs0868	-0.135	0.719689
ECs0869	hypothetical protein	GeneID:917607	ECs0869	1.144	0.11125
ECs0870	hypothetical protein	GeneID:917635	ECs0870	-0.767	0.11125
ECs0871	hypothetical protein	GeneID:917608	ECs0871	-0.018	0.954258
ECs0872	ABC transporter ATP-binding protein	GeneID:917634	ECs0872	-0.481	0.143632
ECs0873	hypothetical protein	GeneID:917611	ECs0873	-0.28	0.435728
ECs0874	DNA-binding transcriptional regulator	GeneID:917615	ECs0874	-0.156	0.587984
ECs0875	ATP-dependent RNA helicase RhlE	GeneID:917614	ECs0875	-0.28	0.402847
ECs0876	hypothetical protein	GeneID:917617	ECs0876	-0.075	0.919626
ECs0877	ATP-dependent DNA helicase DinG	GeneID:917619	dinG	0.063	0.823684
ECs0878	glycosyl transferase family protein	GeneID:917616	ECs0878	-0.213	0.458337
ECs0879	hypothetical protein	GeneID:917618	ECs0879	-0.129	0.649807
ECs0880	hypothetical protein	GeneID:917624	ECs0880	0.976	0.149273
ECs0881	hypothetical protein	GeneID:917620	ECs0881	0.354	0.277353
ECs0882	hydroxylase	GeneID:917621	ECs0882	-0.139	0.688498
ECs0883	catecholate siderophore receptor Fiu	GeneID:917629	ECs0883	0.607	0.244887
ECs0884	hypothetical protein	GeneID:917622	ECs0884	0.688	0.119045
ECs0885	23S rRNA (adenine(1618)-N(6))-methyltransferase	GeneID:917626	ECs0885	-0.055	0.8555
ECs0886	hypothetical protein	GeneID:917623	ECs0886	0.146	0.75664
ECs0887	glutamine ABC transporter ATP-binding protein	GeneID:917625	glnQ	-0.517	0.143632
ECs0888	glutamine ABC transporter permease	GeneID:917627	glnP	-0.736	0.117124
ECs0889	glutamine ABC transporter periplasmic protein	GeneID:917628	glnH	-0.999	0.117799
ECs0890	DNA starvation/stationary phase protection protein Dps	GeneID:917630	ECs0890	0.564	0.22278
ECs0891	threonine and homoserine efflux system	GeneID:917633	ECs0891	0.551	0.182858
ECs0892	outer membrane protein X	GeneID:917632	ompX	0.788	0.149929
ECs0893	hypothetical protein	GeneID:917631	ECs0893	-0.031	0.920213
ECs0894	manganese transport regulator MntR	GeneID:917636	ECs0894	0.286	0.254103
ECs0895	hypothetical protein	GeneID:917639	ECs0895	0.032	0.937669
ECs0896	hypothetical protein	GeneID:917644	ECs0896	-0.369	0.246802
ECs0897	ABC-F family ATPase	GeneID:917637	ECs0897	-0.355	0.205482
ECs0898	hypothetical protein	GeneID:917647	ECs0898	0.092	0.790438
ECs0899	hypothetical protein	GeneID:917640	ECs0899	-0.131	0.729
ECs0902	pyruvate formate-lyase 2 activating enzyme	GeneID:917645	ECs0902	-0.054	0.920421
ECs0903	fructose-6-phosphate aldolase	GeneID:917642	ECs0903	0.116	0.712578
ECs0904	molybdopterin biosynthesis protein MoeB	GeneID:917657	ECs0904	-0.426	0.205482
ECs0905	molybdopterin biosynthesis protein MoeA	GeneID:917643	ECs0905	-0.899	0.112157
ECs0908	glutathione transporter ATP-binding protein	GeneID:917648	ECs0908	-0.032	0.952758
ECs0909	transporter	GeneID:917655	ECs0909	-0.334	0.459675
ECs0910	transport system permease	GeneID:917654	ECs0910	0.302	0.500541
ECs0911	transport system permease	GeneID:917649	ECs0911	0.471	0.337899
ECs0912	hypothetical protein	GeneID:917651	ECs0912	0.503	0.251833
ECs0913	hypothetical protein	GeneID:917650	ECs0913	0.705	0.170402
ECs0914	hypothetical protein	GeneID:917653	ECs0914	-1.423	0.249346
ECs5399	hypothetical protein	GeneID:2693752	ECs5399	0.583	0.11445
ECs5400	hypothetical protein	GeneID:2693753	ECs5400	0.46	0.222058
ECs0915	ribosomal protein S12 methylthiotransferase	GeneID:917659	rimO	-0.458	0.156716
ECs0916	biofilm formation regulatory protein BssR	GeneID:917658	bssR	0.656	0.126462
ECs0917	dehydrogenase	GeneID:917664	ECs0917	-0.353	0.327041
ECs0918	transferase	GeneID:917656	ECs0918	-0.48	0.112157
ECs0919	D-alanyl-D-alanine carboxypeptidase	GeneID:917665	ECs0919	-0.706	0.112157
ECs0920	DeoR family transcriptional regulator	GeneID:917661	ECs0920	-0.356	0.218128
ECs0921	undecaprenyl pyrophosphate phosphatase	GeneID:917663	ECs0921	-0.111	0.631647
ECs0922	proton motive force efflux pump	GeneID:917662	ECs0922	0.191	0.4447
ECs0923	hypothetical protein	GeneID:917667	ECs0923	-0.064	0.878452
ECs0924	hypothetical protein	GeneID:917672	ECs0924	-0.509	0.206383
ECs0925	DeoR family transcriptional regulator	GeneID:917671	ECs0925	0.11	0.702418
ECs0926	DeoR family transcriptional regulator	GeneID:917666	ECs0926	0.159	0.560295
ECs0927	hypothetical protein	GeneID:917673	ECs0927	-0.128	0.553685
ECs0928	hypothetical protein	GeneID:917668	ECs0928	0.486	0.121758
ECs0929	glutaredoxin	GeneID:917669	grxA	1.141	0.11125
ECs0930	hypothetical protein	GeneID:917670	ECs0930	0.463	0.28499
ECs0931	nitroreductase A	GeneID:917693	ECs0931	-0.303	0.289086
ECs0932	ribosomal protein S6 modification protein	GeneID:917687	ECs0932	0.27	0.433977
ECs0933	sensory transduction regulator	GeneID:917677	ECs0933	-0.057	0.91387
ECs0934	putrescine ABC transporter periplasmic-binding protein	GeneID:917675	ECs0934	-0.2	0.579684
ECs0935	putrescine transporter ATP-binding protein	GeneID:917674	potG	-0.285	0.633542
ECs0936	putrescine ABC transporter membrane protein	GeneID:917676	ECs0936	0.203	0.771192
ECs0937	putrescine ABC transporter membrane protein	GeneID:917680	ECs0937	0.068	0.937669
ECs0938	hypothetical protein	GeneID:917683	ECs0938	0.184	0.767894
ECs0939	23S rRNA (uracil(747)-C(5))-methyltransferase RlmC	GeneID:917679	rumB	-0.204	0.50403
ECs0940	PTS system ascorbate-specific transporter subunit IIC	GeneID:917678	ulaA	-0.717	0.22171
ECs0941	PTS system enzyme IIB	GeneID:917681	ECs0941	-0.395	0.511352
ECs0942	hypothetical protein	GeneID:917684	ECs0942	-0.216	0.526281
ECs0943	arginine ABC transporter substrate-binding protein	GeneID:917682	ECs0943	0.423	0.191688
ECs0944	arginine transporter permease ArtM	GeneID:917725	artM	0.009	0.970487
ECs0945	arginine transporter permease ArtQ	GeneID:917685	ECs0945	-0.59	0.11125
ECs0946	arginine ABC transporter substrate-binding protein	GeneID:917686	ECs0946	-0.564	0.11445
ECs0947	arginine transporter ATP-binding protein	GeneID:917689	artP	-0.523	0.122101
ECs0948	lipoprotein	GeneID:917688	ECs0948	-0.763	0.12024
ECs0949	pseudo	GeneID:917691	hypothetical protein	-0.187	0.800329
ECs0951	hypothetical protein	GeneID:917690	ECs0951	-0.094	0.94971
ECs0952	hypothetical protein	GeneID:917708	ECs0952	0.185	0.720238
ECs0953	regulator	GeneID:917694	ECs0953	-0.025	0.951693
ECs0954	nucleotide di-P-sugar epimerase or dehydratase	GeneID:917696	ECs0954	-0.58	0.115328
ECs0955	dTDP-glucose enzyme	GeneID:917697	ECs0955	-0.731	0.114849
ECs0956	L-threonine aldolase	GeneID:917698	ECs0956	-0.165	0.595573
ECs0957	pyruvate dehydrogenase	GeneID:917701	ECs0957	-0.747	0.115892
ECs0958	HCP oxidoreductase	GeneID:917695	ECs0958	-1.079	0.11125
ECs0959	hydroxylamine reductase	GeneID:917700	ECs0959	-1.406	0.11125
ECs0960	surface protein	GeneID:917705	ECs0960	0.123	0.628074
ECs0961	aquaporin Z	GeneID:917703	ECs0961	-0.213	0.67809
ECs0962	hypothetical protein	GeneID:917699	ECs0962	-0.145	0.59223
ECs0963	hypothetical protein	GeneID:917707	ECs0963	-0.871	0.11125
ECs0964	macrolide transporter subunit MacA	GeneID:917702	ECs0964	-0.193	0.355295
ECs0965	macrolide transporter ATP-binding /permease	GeneID:917704	ECs0965	-0.149	0.602646
ECs0966	stationary phase/starvation inducible regulatory protein CspD	GeneID:917710	ECs0966	0.853	0.11125
ECs0967	ATP-dependent Clp protease adaptor protein ClpS	GeneID:917706	clpS	0.16	0.602244
ECs0968	ATP-dependent Clp protease ATP-binding protein	GeneID:917711	clpA	-0.298	0.223593
ECs5401	tRNA-Ser	GeneID:917709	serW	1.398	0.259984
ECs0969	translation initiation factor IF-1	GeneID:917713	infA	0.7	0.151531
ECs0970	leucyl/phenylalanyl-tRNA--protein transferase	GeneID:917712	aat	-0.622	0.112157
ECs0971	cysteine/glutathione ABC transporter membrane/ATP-binding protein	GeneID:917716	ECs0971	-0.282	0.353675
ECs0972	cysteine/glutathione ABC transporter membrane/ATP-binding protein	GeneID:917714	ECs0972	0.12	0.60812
ECs0973	thioredoxin reductase	GeneID:917715	ECs0973	-0.057	0.878452
ECs0974	leucine-responsive transcriptional regulator	GeneID:917724	ECs0974	0.628	0.11125
ECs0975	DNA translocase FtsK	GeneID:917727	ECs0975	-0.21	0.3766
ECs0976	outer-membrane lipoprotein carrier protein	GeneID:917717	lolA	0.079	0.801631
ECs0977	recombination factor protein RarA	GeneID:917730	ECs0977	-0.131	0.49707
ECs0978	seryl-tRNA synthetase	GeneID:917719	ECs0978	-0.361	0.210103
ECs0979	anaerobic dimethyl sulfoxide reductase subunit A	GeneID:917718	ECs0979	-1.323	0.11125
ECs0980	anaerobic dimethyl sulfoxide reductase subunit B	GeneID:917721	ECs0980	-1.365	0.11125
ECs0981	anaerobic dimethyl sulfoxide reductase subunit C	GeneID:917729	ECs0981	-0.539	0.11445
ECs0982	hypothetical protein	GeneID:917720	ECs0982	0.252	0.540957
ECs0983	MFS family transporter protein	GeneID:917726	ECs0983	-0.258	0.26696
ECs0984	transport	GeneID:917722	ECs0984	-0.118	0.633736
ECs0985	pyruvate formate lyase-activating enzyme 1	GeneID:917728	pflA	0.543	0.142324
ECs0986	formate acetyltransferase 1	GeneID:917731	ECs0986	-1.615	0.11445
ECs0987	formate transporter	GeneID:917772	ECs0987	-0.308	0.4506
ECs0988	hypothetical protein	GeneID:917732	ECs0988	-0.785	0.116999
ECs0989	hypothetical protein	GeneID:917738	ECs0989	-0.081	0.785383
ECs0990	3-phosphoserine/phosphohydroxythreonine aminotransferase	GeneID:917733	ECs0990	-0.157	0.516812
ECs0991	3-phosphoshikimate 1-carboxyvinyltransferase	GeneID:917735	ECs0991	-1.198	0.11125
ECs0992	heat shock protein	GeneID:917737	ECs0992	0.709	0.244194
ECs0993	cytidylate kinase	GeneID:917734	cmk	-0.379	0.230385
ECs0994	30S ribosomal protein S1	GeneID:917736	rpsA	-1.227	0.11125
ECs0995	integration host factor subunit beta	GeneID:917740	ihfB	0.335	0.278514
ECs0996	hypothetical protein	GeneID:917743	ECs0996	0.717	0.112157
ECs0997	lipid transporter ATP-binding protein/permease	GeneID:917742	ECs0997	-0.666	0.11125
ECs0998	tetraacyldisaccharide 4'-kinase	GeneID:917752	lpxK	-0.143	0.579684
ECs0999	hypothetical protein	GeneID:917741	ECs0999	-0.067	0.80736
ECs1000	hypothetical protein	GeneID:917739	ECs1000	0.123	0.724111
ECs1001	3-deoxy-manno-octulosonate cytidylyltransferase	GeneID:917744	ECs1001	-0.405	0.11125
ECs1002	hypothetical protein	GeneID:917745	ECs1002	0.044	0.870979
ECs1003	hypothetical protein	GeneID:917746	ECs1003	0.151	0.633061
ECs1004	metallothionein SmtA	GeneID:917747	ECs1004	-0.068	0.802254
ECs1005	condesin subunit F	GeneID:917748	ECs1005	-0.32	0.154376
ECs1006	condesin subunit E	GeneID:917749	ECs1006	-0.826	0.11125
ECs1007	cell division protein MukB	GeneID:917753	mukB	-0.665	0.112157
ECs1008	hypothetical protein	GeneID:917750	ECs1008	-0.618	0.127534
ECs1009	hypothetical protein	GeneID:917754	ECs1009	-0.273	0.551112
ECs1010	hypothetical protein	GeneID:917751	ECs1010	-0.073	0.875417
ECs1011	aromatic amino acid aminotransferase	GeneID:917755	ECs1011	-0.431	0.269811
ECs1012	outer membrane protein F	GeneID:917757	ECs1012	0.442	0.432015
ECs1013	asparaginyl-tRNA synthetase	GeneID:917756	asnC	-0.414	0.174206
ECs1014	nicotinate phosphoribosyltransferase	GeneID:917759	ECs1014	-0.667	0.117273
ECs1015	aminopeptidase	GeneID:917763	pepN	-1.129	0.11125
ECs1016	aliphatic sulfonates transport ATP-binding protein	GeneID:917760	ssuB	0.068	0.874295
ECs1017	alkanesulfonate transporter permease	GeneID:917758	ssuC	0.887	0.209016
ECs1018	alkanesulfonate monooxygenase	GeneID:917762	ECs1018	0.402	0.584616
ECs1019	alkanesulfonate transporter substrate-binding subunit	GeneID:917766	ECs1019	0.678	0.352936
ECs1020	NAD(P)H-dependent FMN reductase	GeneID:917761	ECs1020	0.077	0.937669
ECs1021	fimbrial-like protein	GeneID:917768	ECs1021	0.535	0.14281
ECs1022	chaperone	GeneID:917764	ECs1022	0.242	0.729745
ECs1025	FimH-like protein	GeneID:917767	ECs1025	0.312	0.51
ECs1026	hypothetical protein	GeneID:917770	ECs1026	0.612	0.618502
ECs1027	fimbrial-like protein	GeneID:917778	ECs1027	0.287	0.628074
ECs1028	hypothetical protein	GeneID:917769	ECs1028	0.684	0.198861
ECs1029	dihydroorotate dehydrogenase 2	GeneID:917771	ECs1029	-0.583	0.221326
ECs1030	hypothetical protein	GeneID:917775	ECs1030	0.216	0.575251
ECs1031	hypothetical protein	GeneID:917774	ECs1031	-0.772	0.114873
ECs1032	23S rRNA m(2)G2445 methyltransferase	GeneID:917780	rlmL	-0.497	0.11125
ECs1033	ABC transporter ATPase	GeneID:917781	ECs1033	-0.538	0.11125
ECs1034	paraquat-inducible protein A	GeneID:917777	ECs1034	-0.147	0.529815
ECs1035	paraquat-inducible protein B	GeneID:917128	ECs1035	-0.431	0.112157
ECs1036	hypothetical protein	GeneID:917129	ECs1036	0.162	0.577616
ECs1037	ribosome modulation factor	GeneID:913590	ECs1037	0.947	0.11125
ECs1038	3-hydroxydecanoyl-ACP dehydratase	GeneID:917125	ECs1038	0.082	0.848118
ECs1039	ATP-dependent protease	GeneID:917130	ECs1039	-0.814	0.11125
ECs1040	hypothetical protein	GeneID:916914	ECs1040	0.575	0.128198
ECs1041	outer membrane protein A	GeneID:917123	ECs1041	-1.736	0.112157
ECs1042	SOS cell division inhibitor	GeneID:916918	ECs1042	-0.041	0.912078
ECs1043	hypothetical protein	GeneID:914173	ECs1043	0.206	0.34061
ECs1044	hypothetical protein	GeneID:917114	ECs1044	-0.272	0.239755
ECs1045	hypothetical protein	GeneID:912728	ECs1045	-0.301	0.393616
ECs1046	DNA helicase IV	GeneID:913997	helD	-0.401	0.122547
ECs1047	methylglyoxal synthase	GeneID:915175	mgsA	0.94	0.11125
ECs1048	hypothetical protein	GeneID:912544	ECs1048	0.267	0.709073
ECs1049	hypothetical protein	GeneID:913587	ECs1049	0.086	0.812381
ECs1050	heat shock protein HspQ	GeneID:916125	ECs1050	0.332	0.392029
ECs1051	oxidoreductase	GeneID:916915	ECs1051	-0.562	0.11125
ECs1052	acylphosphatase	GeneID:916920	ECs1052	0.728	0.159909
ECs1053	sulfur transfer protein TusE	GeneID:912999	ECs1053	0.782	0.120629
ECs1054	hypothetical protein	GeneID:912790	ECs1054	-0.384	0.275551
ECs1055	integrase	GeneID:912606	ECs1055	0.312	0.156389	phage_region_4
ECs1057	hypothetical protein	GeneID:912439	ECs1057	0.558	0.388698	phage_region_4
ECs1058	hypothetical protein	GeneID:912451	ECs1058	2.442	0.11125	phage_region_4
ECs1059	cell division inhibition protein	GeneID:914198	ECs1059	1.112	0.550356	phage_region_4
ECs5402	DicF antisense RNA	GeneID:912928	dicF1	0.41	0.797105	phage_region_4
ECs1060	hypothetical protein	GeneID:912657	ECs1060	1.283	0.478371	phage_region_4
ECs1061	hypothetical protein	GeneID:912568	ECs1061	1.417	0.128938	phage_region_4
ECs1063	hypothetical protein	GeneID:912441	ECs1063	0.189	0.730525	phage_region_4
ECs1065	hypothetical protein	GeneID:912966	ECs1065	0.155	0.733955	phage_region_4
ECs1067	hypothetical protein	GeneID:914057	ECs1067	0.363	0.328829	phage_region_4
ECs1068	hypothetical protein	GeneID:912767	ECs1068	0.361	0.267255	phage_region_4
ECs1069	regulatory protein	GeneID:912951	ECs1069	0.407	0.33126	phage_region_4
ECs1070	hypothetical protein	GeneID:912969	ECs1070	0.502	0.219117	phage_region_4
ECs1071	hypothetical protein	GeneID:913545	ECs1071	0.132	0.82396	phage_region_4
ECs1072	hypothetical protein	GeneID:912987	ECs1072	-0.649	0.135944	phage_region_4
ECs1073	hypothetical protein	GeneID:913538	ECs1073	-0.231	0.641933	phage_region_4
ECs1074	replication protein	GeneID:912950	ECs1074	-0.995	0.116724	phage_region_4
ECs1075	hypothetical protein	GeneID:912847	ECs1075	-0.711	0.116999	phage_region_4
ECs1076	hypothetical protein	GeneID:912746	ECs1076	-0.058	0.897943	phage_region_4
ECs1077	hypothetical protein	GeneID:912741	ECs1077	0.549	0.453643	phage_region_4
ECs1080	prophage maintenance protein	GeneID:912864	ECs1080	1.33	0.11125	phage_region_4
ECs1081	hypothetical protein	GeneID:913001	ECs1081	1.087	0.267255	phage_region_4
ECs1082	hypothetical protein	GeneID:914088	ECs1082	-0.785	0.476584	phage_region_4
ECs1083	crossover junction endodeoxyribonuclease	GeneID:912434	ECs1083	-2.834	0.11125	phage_region_4
ECs1084	anti-termination protein	GeneID:912786	ECs1084	0.888	0.28594	phage_region_4
ECs1085	hypothetical protein	GeneID:912828	ECs1085	0.432	0.245952	phage_region_4
ECs1086	pseudo	GeneID:912765	hypothetical protein	1.032	0.11125	phage_region_4
ECs1087	transcriptional regulator	GeneID:912622	ECs1087	-0.261	0.499652	phage_region_4
ECs5403	tRNA-Ile	GeneID:912874	ileZ1	-0.3	0.712243	phage_region_4
ECs5404	tRNA-Arg	GeneID:912934	argN1	0.294	0.626356	phage_region_4
ECs5405	tRNA-Arg	GeneID:913731	argO1	0.797	0.245952	phage_region_4
ECs1088	hypothetical protein	GeneID:912433	ECs1088	-0.172	0.856718	phage_region_4
ECs1089	transposase	GeneID:914098	ECs1089	0.069	0.791585	phage_region_4
ECs1090	transposase	GeneID:913026	ECs1090	-0.39	0.119045	phage_region_4
ECs1091	pseudo	GeneID:913665	perC transcriptional activator family	0.715	0.11125	phage_region_4
ECs1093	endopeptidase	GeneID:913584	ECs1093	-0.139	0.892131	phage_region_4
ECs1094	hypothetical protein	GeneID:912537	ECs1094	-0.087	0.948043	phage_region_4
ECs1096	endolysin	GeneID:913013	ECs1096	0.823	0.12986	phage_region_4
ECs1098	hypothetical protein	GeneID:912554	ECs1098	0.777	0.389698	phage_region_4
ECs1097	hypothetical protein	GeneID:912597	ECs1097	0.527	0.242153	phage_region_4
ECs1099	hypothetical protein	GeneID:917142	ECs1099	0.207	0.628087	phage_region_4
ECs1100	holin	GeneID:912580	ECs1100	0.75	0.308454	phage_region_4
ECs1101	hypothetical protein	GeneID:913754	ECs1101	0.613	0.288054	phage_region_4
ECs1102	hypothetical protein	GeneID:913905	ECs1102	-0.094	0.937669	phage_region_4
ECs1103	hypothetical protein	GeneID:912945	ECs1103	-0.094	0.937669	phage_region_4
ECs1104	hypothetical protein	GeneID:912757	ECs1104	0.453	0.753359	phage_region_4
ECs1106	terminase large subunit	GeneID:913831	ECs1106	0.453	0.760738	phage_region_4
ECs5406	hypothetical protein	GeneID:2693815	ECs5406	-0.094	0.937669	phage_region_4
ECs1107	portal protein	GeneID:912594	ECs1107	-0.094	0.939411	phage_region_4
ECs1108	head-tail preconnector protein	GeneID:912656	ECs1108	-0.094	0.937669	phage_region_4
ECs1109	head decoration protein	GeneID:912349	ECs1109	-0.094	0.937669	phage_region_4
ECs1110	major head protein	GeneID:915170	ECs1110	-0.094	0.937669	phage_region_4
ECs1111	hypothetical protein	GeneID:912499	ECs1111	-0.094	0.937669	phage_region_4
ECs1112	minor tail protein	GeneID:915165	ECs1112	-0.094	0.937669	phage_region_4
ECs1113	minor tail protein	GeneID:912414	ECs1113	-0.094	0.937669	phage_region_4
ECs1114	tail length tape measure protein	GeneID:915164	ECs1114	0.054	0.963553	phage_region_4
ECs1115	minor tail protein	GeneID:912914	ECs1115	0.453	0.828725	phage_region_4
ECs1116	minor tail protein	GeneID:912440	ECs1116	-0.646	0.436837	phage_region_4
ECs1117	tail assembly protein	GeneID:912587	ECs1117	0.071	0.942897	phage_region_4
ECs1118	tail assembly protein	GeneID:912997	ECs1118	-0.415	0.761694	phage_region_4
ECs1119	hypothetical protein	GeneID:912655	ECs1119	1.13	0.146142	phage_region_4
ECs1120	copper/zinc-superoxide dismutase	GeneID:912575	ECs1120	-0.52	0.115394	phage_region_4
ECs1121	host specificity protein	GeneID:912880	ECs1121	0.304	0.541471	phage_region_4
ECs1122	outer membrane protein	GeneID:914035	ECs1122	1.003	0.256931	phage_region_4
ECs1123	tail fiber protein	GeneID:912411	ECs1123	1.833	0.305584	phage_region_4
ECs1124	hypothetical protein	GeneID:912563	ECs1124	0.279	0.582243	phage_region_4
ECs1126	EspF-like protein	GeneID:915162	ECs1126	-0.094	0.937669	phage_region_4
ECs1125	hypothetical protein	GeneID:915169	ECs1125	1.002	0.145861	phage_region_4
ECs1127	hypothetical protein	GeneID:912464	ECs1127	0.785	0.179423	phage_region_4
ECs5407	tRNA-Ser	GeneID:912503	serT	1.192	0.114777
ECs1128	hydrogenase-1 small subunit	GeneID:912588	ECs1128	-0.826	0.049591
ECs1129	hydrogenase 1 large subunit	GeneID:912492	ECs1129	-1.643	0.0316
ECs1130	hydrogenase 1 b-type cytochrome subunit	GeneID:912637	ECs1130	-1.303	0.049591
ECs1131	hydrogenase 1 maturation protease	GeneID:912497	ECs1131	-1.121	0.053639
ECs1132	hydrogenase-1 operon protein HyaE	GeneID:912590	ECs1132	-1.249	0.049591
ECs1133	hydrogenase-1 operon protein HyaF	GeneID:914195	ECs1133	-1.07	0.088957
ECs1134	third cytochrome oxidase subunit I	GeneID:912583	ECs1134	-1.036	0.0316
ECs1135	third cytochrome oxidase subunit II	GeneID:912596	ECs1135	-1.089	0.049591
ECs1136	phosphoanhydride phosphorylase	GeneID:912585	ECs1136	-0.728	0.057341
ECs1137	cryptic autophosphorylating protein tyrosine kinase Etk	GeneID:912586	ECs1137	-0.431	0.22317
ECs1138	phosphotyrosine-protein phosphatase	GeneID:914076	etp	-0.405	0.221281
ECs1139	hypothetical protein	GeneID:915179	ECs1139	-0.455	0.219768
ECs1140	hypothetical protein	GeneID:912530	ECs1140	-0.279	0.362625
ECs1141	hypothetical protein	GeneID:914107	ECs1141	-0.666	0.112157
ECs1142	regulator	GeneID:913925	ECs1142	-0.048	0.882181
ECs1143	hypothetical protein	GeneID:912571	ECs1143	1.073	0.112157
ECs1144	cold shock-like protein	GeneID:912600	ECs1144	0.461	0.4447
ECs1145	cold shock protein CspG	GeneID:912577	ECs1145	1.103	0.114502
ECs1146	cold shock gene	GeneID:913646	ECs1146	0.69	0.114502
ECs1147	hypothetical protein	GeneID:913544	ECs1147	0.428	0.267182
ECs1148	hybrid sensory histidine kinase TorS	GeneID:913641	ECs1148	0.025	0.945302
ECs1149	TMAO reductase system periplasmic protein TorT	GeneID:913730	ECs1149	0.162	0.630685
ECs1150	DNA-binding transcriptional regulator TorR	GeneID:914140	ECs1150	0.41	0.259686
ECs1151	trimethylamine N-oxide reductase cytochrome c-type subunit	GeneID:912595	ECs1151	0.417	0.519909
ECs1152	trimethylamine N-oxide reductase subunit	GeneID:913030	ECs1152	0.175	0.809144
ECs1153	chaperone protein TorD	GeneID:912584	torD	-0.053	0.956667
ECs1154	chaperone-modulator protein CbpM	GeneID:915178	ECs1154	-0.649	0.11125
ECs1155	curved DNA-binding protein CbpA	GeneID:913525	ECs1155	-0.503	0.117914
ECs1158	glucose-1-phosphatase/inositol phosphatase	GeneID:913790	ECs1158	-0.303	0.359516
ECs1159	hypothetical protein	GeneID:913848	ECs1159	-0.179	0.393035
ECs5596	TrpR binding protein WrbA	GeneID:11451195	wrbA	-0.601	0.11125
ECs1160	integrase	GeneID:912564	ECs1160	-0.483	0.277125	phage_region_5
ECs1161	excisionase	GeneID:912465	ECs1161	-0.082	0.951693	phage_region_5
ECs1162	hypothetical protein	GeneID:912355	ECs1162	0.74	0.612081	phage_region_5
ECs1163	hypothetical protein	GeneID:912616	ECs1163	0.091	0.940123	phage_region_5
ECs1164	hypothetical protein	GeneID:912910	ECs1164	-0.325	0.741555	phage_region_5
ECs1165	hypothetical protein	GeneID:912740	ECs1165	-0.869	0.385758	phage_region_5
ECs1166	hypothetical protein	GeneID:915194	ECs1166	-0.346	0.784666	phage_region_5
ECs1167	hypothetical protein	GeneID:913027	ECs1167	-0.584	0.628074	phage_region_5
ECs1168	hypothetical protein	GeneID:912386	ECs1168	-0.621	0.548082	phage_region_5
ECs1169	hypothetical protein	GeneID:913040	ECs1169	-0.203	0.894955	phage_region_5
ECs1170	C4-type zinc finger TraR	GeneID:913822	ECs1170	0.175	0.92563	phage_region_5
ECs1171	hypothetical protein	GeneID:912986	ECs1171	-0.663	0.740113	phage_region_5
ECs1172	hypothetical protein	GeneID:914108	ECs1172	0.976	0.356585	phage_region_5
ECs1173	hypothetical protein	GeneID:912448	ECs1173	-0.176	0.92563	phage_region_5
ECs1174	exonuclease	GeneID:912450	ECs1174	-0.63	0.55411	phage_region_5
ECs1175	recombination protein Bet	GeneID:913518	ECs1175	-0.674	0.638309	phage_region_5
ECs1176	hypothetical protein	GeneID:913719	ECs1176	-0.358	0.764787	phage_region_5
ECs1177	Kil protein	GeneID:912898	ECs1177	-0.263	0.90031	phage_region_5
ECs1178	regulatory protein cIII	GeneID:912643	ECs1178	-0.094	0.948043	phage_region_5
ECs1179	hypothetical protein	GeneID:912933	ECs1179	1.255	0.218245	phage_region_5
ECs1180	hypothetical protein	GeneID:913005	ECs1180	1.05	0.11125	phage_region_5
ECs1181	hypothetical protein	GeneID:914151	ECs1181	0.817	0.132555	phage_region_5
ECs1182	hypothetical protein	GeneID:912920	ECs1182	0.779	0.467634	phage_region_5
ECs1183	hypothetical protein	GeneID:912491	ECs1183	0.229	0.788884	phage_region_5
ECs1184	hypothetical protein	GeneID:912589	ECs1184	0.619	0.11125	phage_region_5
ECs1185	cI repressor protein	GeneID:912404	ECs1185	0.447	0.145372	phage_region_5
ECs1186	CRO	GeneID:912935	ECs1186	1.03	0.227408	phage_region_5
ECs1187	hypothetical protein	GeneID:914205	ECs1187	0.749	0.159526	phage_region_5
ECs1188	hypothetical protein	GeneID:913718	ECs1188	2.418	0.202488	phage_region_5
ECs1189	replication protein O	GeneID:912502	ECs1189	0.366	0.695793	phage_region_5
ECs1190	replication protein P	GeneID:912972	ECs1190	0.003	0.996305	phage_region_5
ECs1191	hypothetical protein	GeneID:914143	ECs1191	0.634	0.43645	phage_region_5
ECs1192	hypothetical protein	GeneID:912446	ECs1192	0.962	0.581155	phage_region_5
ECs1193	hypothetical protein	GeneID:913833	ECs1193	1.314	0.506038	phage_region_5
ECs1194	hypothetical protein	GeneID:914070	ECs1194	-0.094	0.940902	phage_region_5
ECs1195	hypothetical protein	GeneID:912513	ECs1195	-0.094	0.937669	phage_region_5
ECs1196	DNA methylase	GeneID:913996	ECs1196	0.777	0.579132	phage_region_5
ECs1197	protein NinE	GeneID:913015	ECs1197	0.583	0.814835	phage_region_5
ECs1199	antirepressor protein	GeneID:913580	ECs1199	0.835	0.11125	phage_region_5
ECs1200	DNA-binding protein	GeneID:913662	ECs1200	-0.109	0.934893	phage_region_5
ECs1201	protein NinG	GeneID:912371	ECs1201	0.901	0.144764	phage_region_5
ECs1202	hypothetical protein	GeneID:912456	ECs1202	0.054	0.966122	phage_region_5
ECs1203	antitermination protein Q	GeneID:913671	ECs1203	0.809	0.274761	phage_region_5
ECs1204	hypothetical protein	GeneID:912801	ECs1204	1.091	0.11125	phage_region_5
ECs5408	tRNA-Ile	GeneID:913700	ileZ2	1.031	0.14687	phage_region_5
ECs5409	tRNA-Arg	GeneID:912984	argN2	1.428	0.112157	phage_region_5
ECs5410	tRNA-Arg	GeneID:914023	argO2	0.908	0.117963	phage_region_5
ECs1205	Shiga toxin 2 subunit A	GeneID:912807	ECs1205	0.993	0.293928	phage_region_5
ECs1206	Shiga toxin 2 subunit B	GeneID:912579	ECs1206	1.289	0.11125	phage_region_5
ECs1207	hypothetical protein	GeneID:912907	ECs1207	0.927	0.152698	phage_region_5
ECs1208	transposase	GeneID:914040	ECs1208	-0.817	0.117799	phage_region_5
ECs1209	transposase	GeneID:912762	ECs1209	0.494	0.475564	phage_region_5
ECs1210	hypothetical protein	GeneID:912298	ECs1210	1.672	0.11125	phage_region_5
ECs1211	hypothetical protein	GeneID:912967	ECs1211	1.822	0.11125	phage_region_5
ECs1212	holin	GeneID:913732	ECs1212	1.872	0.394469	phage_region_5
ECs1213	endolysin	GeneID:913680	ECs1213	0.696	0.293154	phage_region_5
ECs1214	antirepressor protein	GeneID:912535	ECs1214	-0.094	0.937669	phage_region_5
ECs1215	endopeptidase	GeneID:912904	ECs1215	0.159	0.715567	phage_region_5
ECs1217	Bor protein	GeneID:913557	ECs1217	0.756	0.11125	phage_region_5
ECs1218	hypothetical protein	GeneID:913530	ECs1218	1.011	0.170645	phage_region_5
ECs1219	small subunit terminase	GeneID:912647	ECs1219	0.356	0.496368	phage_region_5
ECs1220	terminase large subunit	GeneID:912871	ECs1220	-0.372	0.581155	phage_region_5
ECs1221	portal protein	GeneID:912727	ECs1221	-0.127	0.850775	phage_region_5
ECs1222	hypothetical protein	GeneID:912459	ECs1222	0.366	0.773521	phage_region_5
ECs1223	hypothetical protein	GeneID:914220	ECs1223	-0.14	0.921762	phage_region_5
ECs1224	hypothetical protein	GeneID:912617	ECs1224	0.372	0.74523	phage_region_5
ECs1225	hypothetical protein	GeneID:912613	ECs1225	0.811	0.509663	phage_region_5
ECs1226	hypothetical protein	GeneID:912959	ECs1226	0.193	0.892429	phage_region_5
ECs1227	hypothetical protein	GeneID:912471	ECs1227	0.776	0.183607	phage_region_5
ECs1228	tail fiber protein	GeneID:913841	ECs1228	0.309	0.549956	phage_region_5
ECs1229	hypothetical protein	GeneID:912963	ECs1229	0.924	0.134985	phage_region_5
ECs1230	hypothetical protein	GeneID:914028	ECs1230	0.407	0.283269	phage_region_5
ECs1231	outer membrane protein	GeneID:912373	ECs1231	0.792	0.7142	phage_region_5
ECs1232	hypothetical protein	GeneID:912738	ECs1232	0.731	0.174206	phage_region_5
ECs1233	tail tip fiber protein	GeneID:912610	ECs1233	0.019	0.979358	phage_region_5
ECs1234	outer membrane protein	GeneID:912632	ECs1234	0.407	0.451644	phage_region_5
ECs1235	hypothetical protein	GeneID:913928	ECs1235	0.677	0.278714	phage_region_5
ECs1236	outer membrane protein	GeneID:914208	ECs1236	-0.541	0.231997	phage_region_5
ECs1237	hypothetical protein	GeneID:912598	ECs1237	0.83	0.112157	phage_region_5
ECs1238	hypothetical protein	GeneID:912494	ECs1238	0.128	0.882181	phage_region_5
ECs1239	hypothetical protein	GeneID:913010	ECs1239	-0.126	0.937669	phage_region_5
ECs1240	hypothetical protein	GeneID:912772	ECs1240	-1.061	0.278714	phage_region_5
ECs1241	hypothetical protein	GeneID:913004	ECs1241	-0.452	0.267721	phage_region_5
ECs1242	hypothetical protein	GeneID:912529	ECs1242	-0.113	0.748207	phage_region_5
ECs1243	hypothetical protein	GeneID:914152	ECs1243	0.662	0.11445	phage_region_5
ECs1244	hypothetical protein	GeneID:912897	ECs1244	0.102	0.763918	phage_region_5
ECs1245	MokW protein	GeneID:913002	ECs1245	1.049	0.11125	phage_region_5
ECs1246	hypothetical protein	GeneID:913862	ECs1246	0.183	0.669429	phage_region_5
ECs1247	hypothetical protein	GeneID:912992	ECs1247	-0.069	0.92563	phage_region_5
ECs1248	hypothetical protein	GeneID:912358	ECs1248	-0.377	0.758722	phage_region_5
ECs1249	hypothetical protein	GeneID:914137	ECs1249	0.439	0.700049	phage_region_5
ECs1250	C4-type zinc finger TraR	GeneID:912642	ECs1250	1.234	0.131839	phage_region_5
ECs1251	anti-repressor protein	GeneID:912780	ECs1251	0.774	0.11125	phage_region_5
ECs1252	transporter	GeneID:914118	ECs1252	0.37	0.208382
ECs1253	hypothetical protein	GeneID:912887	ECs1253	-0.718	0.164065
ECs1254	hypothetical protein	GeneID:912803	ECs1254	-0.395	0.591056
ECs1255	acetyltransferase	GeneID:912509	ECs1255	-0.234	0.712578
ECs1256	hypothetical protein	GeneID:912826	ECs1256	-0.775	0.242972
ECs1257	synthetase	GeneID:912521	ECs1257	-0.066	0.956577
ECs1258	hypothetical protein	GeneID:913968	ECs1258	0.069	0.937669
ECs1259	tet operon regulator	GeneID:912884	ECs1259	0.523	0.125917
ECs1260	trifunctional transcriptional regulator/proline dehydrogenase/pyrroline-5-carboxylate dehydrogenase	GeneID:912875	putA	-0.114	0.92563
ECs5411	hypothetical protein	GeneID:2693795	ECs5411	0.688	0.57658
ECs1261	major sodium/proline symporter	GeneID:913007	ECs1261	0.204	0.756049
ECs1262	hypothetical protein	GeneID:912603	ECs1262	-0.04	0.921762
ECs1263	cytochrome	GeneID:912835	ECs1263	0.141	0.841122
ECs1264	hypothetical protein	GeneID:913843	ECs1264	0.004	0.992462
ECs1265	hypothetical protein	GeneID:912778	ECs1265	0.267	0.533324
ECs1266	hypothetical protein	GeneID:912858	ECs1266	0.329	0.365797
ECs1267	PGA biosynthesis protein	GeneID:912758	pgaD	0.476	0.117914
ECs1268	N-glycosyltransferase	GeneID:912769	ECs1268	-0.152	0.624337
ECs1269	outer membrane N-deacetylase	GeneID:912831	pgaB	-0.395	0.288864
ECs1270	outer membrane protein PgaA	GeneID:912850	pgaA	-0.266	0.3497
ECs1271	hypothetical protein	GeneID:912861	ECs1271	0.329	0.270411
ECs1272	rtn-like protein	GeneID:912750	ECs1272	0.595	0.117799
ECs1273	FidL-like protein	GeneID:912797	ECs1273	0.297	0.58009
ECs1274	transcriptional regulator	GeneID:912774	ECs1274	0.531	0.309574
ECs1275	oxidoreductase	GeneID:912743	ECs1275	0.901	0.11125
ECs1276	chaperone protein	GeneID:912817	ECs1276	-0.822	0.125309
ECs1277	outer membrane protein	GeneID:912506	ECs1277	0.101	0.797105
ECs1278	outer membrane usher protein	GeneID:912793	ECs1278	-0.134	0.75664
ECs1279	chaperone protein	GeneID:912756	ECs1279	-0.516	0.699029
ECs1280	major pilin protein	GeneID:912615	ECs1280	0.434	0.167281
ECs1281	hypothetical protein	GeneID:912939	ECs1281	0.052	0.959451
ECs1282	hemagglutinin/hemolysin-like protein	GeneID:912619	ECs1282	-0.023	0.940453
ECs1283	hemolysin activator-like protein	GeneID:912949	ECs1283	-0.077	0.94971
[truncated: 4,172 more rows]
[truncated: 1 more columns]

## Sheet: 3)  1vs0 5h (1.5Log2 Sig)
Locus_tag	Product	GeneID	Names	log2FC - 1vs05h	FDR - 1vs05h	Horizontally Transferred Region
[truncated: 5 more rows]

[truncated: 10 more sheets: 4)  27vs0 5h,  5) 27vs0 5h (1.5Log2 Sig), 6) 27vs1 5h, 7) 27vs1 5h (1.5Log2 Sig), 8) 1v0 12h, 9) 1v0 12h(1.5Log2 Sig), 10) 27v0 12h, 11) 27v0 12h (1.5Log2 Sig), 12) 27v1 12h, 13) 27v1 12h (1.5Log2 Sig)]
